# Supplementary material for: Body size and sequence of host colonisation predict the presence of acoustic signalling in beetles
Source: Sci Rep. 2024 Jul 5;14:15532. doi: 10.1038/s41598-024-66108-8 (PMC11226610; doi:10.1038/s41598-024-66108-8)
Supplement: Supplementary file 3 — Supplementary Information 3. [file 41598_2024_66108_MOESM3_ESM.xlsx]

## Sheet: Table
#	Subfamily	Tribe	Genus	Species	Sound	Sound Sex	Organ	Mating System	Sex Initiating	Feeding Mode	Size	Sound Ref.	Size Ref.	Life History Ref.	Notes
1	Platypodinae	Platypodini	Crossotarsus	saltator	(Y)	B	ET	M	M	XYL	3.2	Menier, 1976	Schedl, 1935	Kirkendall et al., 2015*	Original description. Holotype
2	Platypodinae	Platypodini	Crossotarsus	squamulatus	(Y)	B	ET	M	M	XYL	5.5	Menier, 1976	Chapuis, 1865	Kirkendall et al., 2015*
3	Platypodinae	Platypodini	Crossotarsus	wallacei	(Y)	B	ET	M	M	XYL	12	Menier, 1976	Chapuis, 1865	Kirkendall et al., 2015*
4	Platypodinae	Platypodini	Doliopygus	chapuisi	(Y)	F	ET	M	M	XYL	7	Menier, 1976	Duvivier, 1891	Kirkendall et al., 2015*	Original description. Holotype
5	Platypodinae	Platypodini	Doliopygus	tenuis	(Y)	F	ET	M	M	XYL	2.8	Menier, 1976	Atkinson, 2021	Kirkendall et al., 2015*
6	Platypodinae	Platypodini	Euplatypus	parallelus	Y	B	ET	M	M	XYL	4.2	Bedoya et al., 2021	Maruthadurai et al., 2014	Kirkendall et al., 2015*	Synonym with Platypus linearis
7	Platypodinae	Platypodini	Megaplatypus	mutatus	(Y)	B		M	M	XYL	8.0	Ceriani-Nakamurakare et al., 2022	Ceriani-Nakamurakare et al., 2022	Ceriani-Nakamurakare et al., 2022	Only the presence of stridulatory signals was reported
8	Platypodinae	Platypodini	Mesoplatypus	erinaceus	(Y)	F	ET	M	M	XYL		Menier, 1976		Kirkendall et al., 2015*	Only females were examined (Menier, 1976)
9	Platypodinae	Platypodini	Neotrachyostus	abbreviatus	(Y)	M	ET	M	M	XYL	7.3	Menier, 1976	Chapuis, 1865	Kirkendall et al., 2015*	Only males were examined (Menier, 1976)
10	Platypodinae	Platypodini	Platypus	apicalis	Y	B	ET	M	M	XYL	6.8	Bedoya et al., 2021	Zervos, 1980	Kirkendall et al., 2015*
11	Platypodinae	Platypodini	Platypus	cylindrus	(Y)	B	ET	M	M	XYL	4.8	Menier, 1976	Chapuis, 1865	Kirkendall et al., 2015*
12	Platypodinae	Platypodini	Platypus	gracilis	Y	B	ET	M	M	XYL	5	Bedoya et al., 2021	Zervos, 1980	Kirkendall et al., 2015*
13	Platypodinae	Platypodini	Platypus	quercivorous	Y	B	ET	M	M	XYL		Ohya and Kinuura, 2001; Kobayashi and Ueda, 2002		Kirkendall et al., 2015*
14	Platypodinae	Platypodini	Trachyostus	schaufussi	(Y)	B	ET	M	M	XYL		Menier, 1976		Kirkendall et al., 2015*
15	Platypodinae	Platypodini	Treptoplatypus	caviceps	Y	B	ET	M	M	XYL	6.8	Ytsma 1988; Bedoya et al., 2021	Zervos, 1980	Kirkendall et al., 2015*
16	Platypodinae	Platypodini	Treptoplatypus	oxyurus	(Y)	B	ET	M	M	XYL	4.8	Menier, 1976; Žarković et al., 2022	Žarković et al., 2022	Kirkendall et al., 2015*	Synonym with Platypus oxyurus
17	Platypodinae	Platypodini	Triozastus	banghaasi	(Y)	B	ET	M	M	XYL		Menier, 1976		Kirkendall et al., 2015*
18	Platypodinae	Tesserocerini	Diapus	quinquespinatus	N			M	M	XYL	2.5	Menier, 1976	Chapuis, 1865	Kirkendall et al., 2015*
19	Platypodinae	Tesserocerini	Genyocerus	biporus	N			M	M	XYL	4.3	Menier, 1976	Beaver and Liu, 2007	Kirkendall et al., 2015*	Synonym with Diacavus biporus
20	Platypodinae	Tesserocerini	Mitosoma	crenulatum	(Y)	B	ET	M	M	XYL	3.5	Menier, 1976	Chapuis, 1865	Kirkendall et al., 2015*
21	Platypodinae	Tesserocerini	Mitosoma	paulianum	(Y)	B	ET	M	M	XYL		Menier, 1976		Kirkendall et al., 2015*
22	Platypodinae	Tesserocerini	Periommatus	excisus	(Y)	B	ET	M	M	XYL		Menier, 1976		Kirkendall et al., 2015*
23	Platypodinae	Tesserocerini	Tesserocerus	insignis	(Y)	M	ET	M	M	XYL	7.5	Menier, 1976	Chapuis, 1865	Kirkendall et al., 2015*	Only males were examined (Menier, 1976)
24	Scolytinae	Corthylini	Gnathotrichus	deleoni	N			M	M	XYL	3.1	Bedoya et al., 2021	Wood, 1982	Wood, 1982*
25	Scolytinae	Corthylini	Gnathotrichus	materiarius	N			M	M	XYL	2.4	Bedoya et al., 2021	Wood, 1982	Batra, 1963; Kirkendall, 1983*; Witkowski et al., 2022
26	Scolytinae	Corthylini	Gnathotrichus	retusus	(Y)	F	VP	M	M	XYL	3.5	Barr, 1969	Wood, 1982	Kirkendall, 1983*; Liu and McLean, 1993
27	Scolytinae	Corthylini	Gnathotrichus	sulcatus	N			M	M	XYL	3.2	Bedoya et al., 2021	Wood, 1982	Kirkendall, 1983
28	Scolytinae	Corthylini	Monarthrum	fasciatum	N			HP	M	XYL	2.6	Bedoya et al., 2021	Wood, 1982	Kirkendall, 1983
29	Scolytinae	Corthylini	Monarthrum	mali	N			HP	M	XYL	2.1	Bedoya et al., 2021	Wood, 1982	Kirkendall, 1983*
30	Scolytinae	Corthylini	Pityophthorus	annectens	N			HP	M	PHL	1.5	Bedoya et al., 2021	Wood, 1982	Wood, 1982*
31	Scolytinae	Corthylini	Pityophthorus	concentralis	N			HP	M	PHL	1.4	Bedoya et al., 2021	Wood, 1982	Wood, 1982*
32	Scolytinae	Corthylini	Pityophthorus	confusus	N			HP	M	PHL	2.2	Bedoya et al., 2021	Wood, 1982	Wood, 1982*; Kirkendall 1983*; Deyrup and Atkinson, 1987
33	Scolytinae	Corthylini	Pityophthorus	consimilis	N			HP	M	PHL	1.5	Bedoya et al., 2021	Wood, 1982	Wood, 1982*
34	Scolytinae	Corthylini	Pityophthorus	liquidambarus	N			HP	M	PHL	1.4	Bedoya et al., 2021	Wood, 1982	Wood, 1982*
35	Scolytinae	Corthylini	Pityophthorus	pulicarius	N			HP	M	MYE	1.7	Bedoya et al., 2021	Wood, 1982	Bright, 1981; Deyrup and Atkinson, 1987
36	Scolytinae	Corthylini	Pseudopityophthorus	minutissimus	N			M	M	PHL	1.7	Bedoya et al., 2021	Wood, 1982	McMullen, 1955; Deyrup and Atkinson, 1987
37	Scolytinae	Trypophloeini	Hypothenemus	eruditus	N			IP	F	PHL	1.2	Bedoya et al., 2021	Wood, 1982	Wood, 1982; Kirkendall 1983; Deyrup and Atkinson, 1987
38	Scolytinae	Trypophloeini	Hypothenemus	hampei	N			IP	F	SPE	1.6	Bedoya et al., 2021	Wood, 1982	Wood, 1982; Kirkendall 1983; Deyrup and Atkinson, 1987
39	Scolytinae	Dryocoetini	Dactylotrypes	longicollis	N			M	F	SPE	2.0	Bedoya et al., 2021	LaBonte and Takahashi, 2012	LaBonte and Takahashi, 2012, Kirkendall et al., 2015*
40	Scolytinae	Hylastini	Hylastes	angustatus	(Y)		ET	M	F	PHL	2.9	Marcu, 1931	Balachowsky, 1949	Balachowsky, 1949; Wood, 1982*; Kirkendall et al., 2015*; Munro 1917*
41	Scolytinae	Hylastini	Hylastes	ater	Y	M	ET	M	F	PHL	4.5	Bedoya et al., 2021	Milligan, 1978	Reay, 2000
42	Scolytinae	Hylastini	Hylastes	attenuatus	(Y)		ET	M	F	PHL	2.3	Marcu, 1931	Balachowsky, 1949	Balachowsky, 1949; Wood, 1982*; Kirkendall et al., 2015*; Munro 1917*
43	Scolytinae	Hylastini	Hylastes	brunneus	(Y)		ET	M	F	PHL	3.7	Marcu, 1931	Pfeffer, 1955	Wood, 1982*; Kirkendall et al., 2015*; Munro 1917*
44	Scolytinae	Hylastini	Hylastes	cunicularius	(Y)	M	ET	M	F	PHL	3.9	Marcu, 1931; Wichmann, 1912	Balachowsky, 1949	Wood, 1982*; Kirkendall et al., 2015*; Munro 1917*
45	Scolytinae	Hylastini	Hylastes	macer	(Y)	M	ET	M	F	PHL	5.6	Barr, 1969	Wood, 1982	Wood, 1982*; Kirkendall et al., 2015*; Munro 1917*
46	Scolytinae	Hylastini	Hylastes	opacus	(Y)		ET	M	F	PHL	3.0	Marcu, 1931	Balachowsky, 1949	Balachowsky, 1949; Wood, 1982*; Kirkendall et al., 2015*; Munro 1917*
47	Scolytinae	Hylastini	Hylastes	porculus	N			M	F	PHL	4.4	Bedoya et al., 2021	Wood, 1982	Wood, 1982
48	Scolytinae	Hylastini	Hylurgops	glabratus	(Y)		ET	M		PHL	4.8	Wichmann, 1912; Marcu, 1931	Balachowsky, 1949	Balachowsky, 1949; Wood, 1982*; Kirkendall et al., 2015*	Synonym with Hylurgops decumanus
49	Scolytinae	Hylastini	Hylurgops	interstitialis	(Y)	M	ET	M		PHL	4.7	Lyal and King, 1996	Park, 2016	Kirkendall et al., 2015*
50	Scolytinae	Hylastini	Hylurgops	palliatus	(Y)		ET	M		PHL	2.9	Wichmann, 1912; Munro, 1917; Marcu, 1931	Balachowsky, 1949	Balachowsky, 1949; Kirkendall et al., 2015*	Synonym with Hylurgops palliatus and Hylastes palliatus
51	Scolytinae	Hylastini	Hylurgops	rugipennis	Y	M	ET	M	F	PHL	4.4	Barr, 1969; Oester et al., 1978	Wood, 1982	Oester et al., 1978
52	Scolytinae	Hylastini	Pachysquamus	subcostulatus	Y	M	ET	M	F	PHL	4.0	Bedoya et al., 2021	Mercado-Vélez and Negrón, 2014	Wood, 1982	Sound and life history taken from Hylurgops subcosutlatus (synonym)
53	Scolytinae	Hylesinini	Hylastinus	fankhauseri	(Y)		ET	M		PHL	2.4	Marcu, 1931	Pfeffer, 1984	Balachowsky, 1949; Kirkendall et al., 2015*
54	Scolytinae	Hylesinini	Hylesinus	aculeatus	Y	M	ET	M	F	PHL	2.5	Bedoya et al., 2019b	Wood, 1982	Wood, 1982; Kirkendall 1983; Deyrup and Atkinson 1987
55	Scolytinae	Hylesinini	Hylesinus	californicus	Y	M	ET	M	F	PHL	2.6	Vernoff and Rudinsky, 1980	Wood, 1982	Langor and Hergert, 1993
56	Scolytinae	Hylesinini	Hylesinus	crenatus	N			M		PHL	4.8	Wichmann, 1912; Kleine, 1921; Marcu, 1930d	Petrov, 2018	Wood, 1982*; Kirkendall et al., 2015*	Kleine says that there is presence of stridulatory organs, but no stridulatory behaviour
57	Scolytinae	Hylesinini	Hylesinus	oleiperda	Y	M	ET	M	F	PHL	3.0	Rudinsky and Vallo, 1978	Balachowsky, 1949	Balachowsky, 1949; Kirkendall 1983	Synonym with Hylesinus toranio
58	Scolytinae	Hylesinini	Hylesinus	oregonus	Y	M	ET	M	F	PHL	2.9	Vernoff and Rudinsky, 1980	Wood, 1982	Wood, 1982; Kirkendall et al., 2015*; Vernoff and Rudinsky, 1980	Synonym with Leperisinus oregonus
59	Scolytinae	Hylesinini	Hylesinus	orni	(Y)		ET	M		PHL	2.7	Marcu, 1930d	Balachowsky, 1949	Balachowsky, 1949; Wood, 1982*; Kirkendall et al., 2015*	Synonym with Leperisinus orni
60	Scolytinae	Hylesinini	Hylesinus	varius	Y	M	ET	M	F	PHL	2.9	Rudinsky and Vallo, 1978	Balachowsky, 1949	Løyning and Kirkendall, 1999; Rudinsky and Vallo, 1978	Synonym with Leperisinus fraxini
61	Scolytinae	Hylesinini	Pteleobius	kraatzi	N			M		PHL	2.0	Kleine, 1921; Marcu, 1930d	Balachowsky, 1949	Balachowsky, 1949; Kirkendall et al., 2015*
62	Scolytinae	Hylesinini	Pteleobius	vittatus	N			M		PHL	2.0	Kleine, 1921; Marcu, 1930d	Balachowsky, 1949	Balachowsky, 1949; Kirkendall et al., 2015*
63	Scolytinae	Hylurgini	Dendroctonus	adjunctus	Y	M	ET	M	F	PHL	4.3	Bedoya et al., 2021	Wood, 1982	Wood, 1982	Synonym with Dendroctonus convexifrons
64	Scolytinae	Hylurgini	Dendroctonus	approximatus	Y	B	ET	M	F	PHL	5.6	Yturralde and Hofstetter, 2015	Wood, 1982	Wood, 1982
65	Scolytinae	Hylurgini	Dendroctonus	brevicomis	Y	B	ET	M	F	PHL	3.5	Bedoya et al., 2021	Wood, 1982	Wood, 1982
66	Scolytinae	Hylurgini	Dendroctonus	frontalis	Y	B	ET	M	F	PHL	2.8	Bedoya et al., 2021	Wood, 1982	Wood, 1982
67	Scolytinae	Hylurgini	Dendroctonus	jeffreyi	(Y)	M	ET	M	F	PHL	5.7	Wood, 1963; Lyon, 1958	Wood, 1982	Wood, 1982
68	Scolytinae	Hylurgini	Dendroctonus	micans	(Y)	M	ET	IP	F	PHL	7.5	Wood, 1963	Balachowsky, 1949	Balachowsky, 1949
69	Scolytinae	Hylurgini	Dendroctonus	murrayanae	(Y)	M	ET	M	F	PHL	6.6	Hopkins, 1909; Wood, 1963	Wood, 1982	Wood, 1982
70	Scolytinae	Hylurgini	Dendroctonus	rufipennis	Y	B	ET	M	F	PHL	5.7	Lyon, 1958; Rudinsky and Michael, 1973; Keeling, 2021	Wood, 1982	Wood, 1982*	Synonym with Dendroctonus engelmanni and D. obesus
71	Scolytinae	Hylurgini	Dendroctonus	parallelocolis	(Y)	M	ET	M	F	PHL	5.7	Wood, 1963	Wood, 1982	Wood, 1982*	Synonym with Dendroctonus aztecus
72	Scolytinae	Hylurgini	Dendroctonus	ponderosae	Y	B	ET	M	F	PHL	5.2	Yandell, 1984; Rudinsky and Michael, 1973; Fleming et al., 2013	Wood, 1982	Wood, 1982	Synonym with Dendroctonus monticolae
73	Scolytinae	Hylurgini	Dendroctonus	pseudotsugae	Y	B	ET	M	F	PHL	5.7	Bedoya et al., 2021; Rudinsky and Michael, 1973	Wood, 1982	Wood, 1982
74	Scolytinae	Hylurgini	Dendroctonus	punctatus	(Y)	M	ET	IP	F	PHL	6.1	Wood, 1963	Wood, 1982	Wood, 1982
75	Scolytinae	Hylurgini	Dendroctonus	simplex	(Y)	M	ET	M	F	PHL	4.2	Wood, 1963	Wood, 1982	Wood, 1982
76	Scolytinae	Hylurgini	Dendroctonus	terebrans	Y	M	ET	M	F	PHL	6.3	Bedoya et al., 2021	Wood, 1982	Wood, 1982
77	Scolytinae	Hylurgini	Dendroctonus	valens	Y	B	ET	M	F	PHL	6.8	Rudinsky and Michael, 1973; Ryker, 1988; Lindeman and Yack, 2015	Wood, 1982	Wood, 1982
78	Scolytinae	Hylurgini	Hylurgopinus	rufipes	Y	M	ET	M	F	PHL	2.4	Swedenborg et al., 1989	Wood, 1982	Wood, 1982; Swedenborg et al., 1988
79	Scolytinae	Hylurgini	Hylurgus	ligniperda	Y	M	ET	M	F	PHL	4.9	Bedoya et al., 2019a	Park, 2016	Fabre and Carle, 1975; Bain, 1977
80	Scolytinae	Hylurgini	Pachycotes	peregrinus	N			M	F	XPH	4.7	Bedoya et al., 2021	Bain, 1977	Bain, 1977
81	Scolytinae	Hylurgini	Pseudohylesinus	nebulosus	Y	M	ET	M	F	PHL	2.6	Oester et al., 1981	Wood, 1982	Wood, 1982
82	Scolytinae	Hylurgini	Tomicus	minor	(Y)	M	ET	M	F	PHL	4.2	Marcu, 1931; Wichmann, 1912	Kirkendall, 2008	Kirkendall, 2008*	Synonym with Myelophilus minor
83	Scolytinae	Hylurgini	Tomicus	piniperda	(Y)	M	ET	M	F	PHL	4.4	Barr, 1969	Kirkendall, 2008	Kirkendall, 2008*
84	Scolytinae	Hylurgini	Xylechinus	pilosus	(Y)		ET	M		XPH	2.4	Wichmann, 1912	Grüne, 1979	Balachowsky, 1949; Moucheron, 2016; Gninenko 2020
85	Scolytinae	Hylurgini	Chaetoptelius	vestitus	(Y)		ET	M	F	PHL	2.9	Whichmann, 1912	Balachowsky, 1949	Balachowsky, 1949; Kirkendall et al., 2015*	Synonym with Pteleobius vestitus
86	Scolytinae	Ipini	Ips	avulsus	Y	F	VP	HP	M	PHL	2.5	Bedoya et al., 2021	Wood, 1982	Wood, 1982
87	Scolytinae	Ipini	Ips	bonanseai	(Y)	F	VP	HP	M	PHL	3.2	Barr, 1969	Wood, 1982	Wood, 1982
88	Scolytinae	Ipini	Ips	borealis	N			HP	M	PHL	3.2	Barr, 1969	Wood, 1982	Wood, 1982
89	Scolytinae	Ipini	Ips	calligraphus	Y	F	VP	HP	M	PHL	4.9	Bedoya et al., 2021	Wood, 1982	Wood, 1982
90	Scolytinae	Ipini	Ips	confusus	Y	F	VP	HP	M	PHL	3.9	Lukic et al., 2021; Lewis and Cane, 1992	Wood, 1982	Wood, 1982	Synonym with Ips paraconfusus
91	Scolytinae	Ipini	Ips	cribricollis	(Y)	F	VP	HP	M	PHL	3.8	Barr, 1969	Wood, 1982	Wood, 1982	Size taken from Ips grandicollis (Synonym)
92	Scolytinae	Ipini	Ips	emarginatus	N			HP	M	PHL	6.2	Barr, 1969	Wood, 1982	Wood, 1982
93	Scolytinae	Ipini	Ips	grandicollis	Y	F	VP	HP	M	PHL	3.8	Bedoya et al., 2021	Wood, 1982	Wood, 1982
94	Scolytinae	Ipini	Ips	hoppingi	Y	F		HP	M	PHL	3.9	Lewis and Cane, 1992	Wood, 1982	Wood, 1982
95	Scolytinae	Ipini	Ips	hunteri	N			HP	M	PHL	3.7	Barr, 1969	Wood, 1982	Wood, 1982
96	Scolytinae	Ipini	Ips	knausi	N			HP	M	PHL	5.7	Barr, 1969	Wood, 1982	Wood, 1982
97	Scolytinae	Ipini	Ips	lecontei	Y	F	VP	HP	M	PHL	4.4	Barr, 1969; Lewis and Cane, 1992	Wood, 1982	Wood, 1982
98	Scolytinae	Ipini	Ips	montanus	(Y)	F	VP	HP	M	PHL	5.0	Barr, 1969	Wood, 1982	Wood, 1982
99	Scolytinae	Ipini	Ips	paraconfusus	Y	F	VP	HP	M	PHL	3.9	Barr, 1969; Lewis and Cane, 1992	Wood, 1982	Wood, 1982
100	Scolytinae	Ipini	Ips	perroti	N			HP	M	PHL	3.1	Barr, 1969	Wood, 1982	Wood, 1982
101	Scolytinae	Ipini	Ips	perturbatus	N			HP	M	PHL	4.4	Barr, 1969	Wood, 1982	Wood, 1982
102	Scolytinae	Ipini	Ips	pilifrons	N			HP	M	PHL	4.7	Barr, 1969	Wood, 1982	Wood, 1982	Size taken from Ips pilifrons pilifrons (Synonym). Also Synonym with Ips utahensis and Ips pilifrons utahensis
103	Scolytinae	Ipini	Ips	pini	Y	F	VP	HP	M	PHL	3.8	Sivalinghem 2011; Bedoya et al., 2021	Wood, 1982	Wood, 1982	Oester and Rudinsky (1975) report sounds for males; however, no stridulatory organ has ever been found
104	Scolytinae	Ipini	Ips	plastographus	(Y)	F	VP	HP	M	PHL	4.6	Barr, 1969	Wood, 1982	Wood, 1982
105	Scolytinae	Ipini	Ips	sabinianae	(Y)	F	VP	HP	M	PHL	3.0	Barr, 1969	Wood, 1982	Wood, 1982	Synonym with Orthotomicus sabinianae and Ips spinifer. Size taken from Ips spinifer (synonym).
106	Scolytinae	Ipini	Ips	sexdentatus	(Y)	F	VP	HP	M	PHL	7.4	Nunberg, 1950; Michalski, 1925	Balachowsky, 1949	Wood, 1982
107	Scolytinae	Ipini	Ips	tridens	Y	B		HP	M	PHL	4.1	Oester and Rudinsky, 1975	Wood, 1982	Wood, 1982	Size taken from Ips tridens tridens (Synonym). Barr (1969) says that there is no sound production.
108	Scolytinae	Ipini	Ips	typographus	Y	F	GP	HP	M	PHL	5.5	Rudinsky, 1979	Balachowsky, 1949	Wood, 1982
109	Scolytinae	Ipini	Ips	woodi	(Y)	F	VP	HP	M	PHL	4.1	Barr, 1969	Wood, 1982	Wood, 1982
110	Scolytinae	Ipini	Orthotomicus	caelatus	N			HP	M	PHL	2.9	Bedoya et al., 2021	Wood, 1982	Wood, 1982*; Phillips et al., 1989
111	Scolytinae	Ipini	Orthotomicus	latidens	N			HP	M	PHL	3.0	Barr, 1969	Wood, 1982	Wood, 1982	Synonym with Ips latidens
112	Scolytinae	Ipini	Pseudips	concinnus	Y	B	GP	HP	M	PHL	4.1	Barr, 1969; Oester and Rudinsky, 1975	Wood, 1982	Camacho-Pantoja, 2012	Synonym with Ips concinnus
113	Scolytinae	Ipini	Pseudips	mexicanus	(Y)	F	GP	HP	M	PHL	4.3	Barr, 1969	Wood, 1982	Smith et al., 2009	Synonym with Ips mexicanus
114	Scolytinae	Phloeosinini	Dendrosinus	bourreriae	(Y)			M		XPH	3.9	Schwarz, 1920	Wood, 1982	Schwarz, 1920; Wood, 1982
115	Scolytinae	Phloeosinini	Phloeosinus	aubei	(Y)		ET	HP	M	PHL	2.4	Zocchi, 1956 (in Lyal and King, 1996)	Balachowsky, 1949	Balachowsky, 1949; Kirkendall et al., 2015*; Belhabib et al, 2009	Synonym with Phloeosinus bicolor
116	Scolytinae	Phloeosinini	Phloeosinus	cupressi	Y	M	ET	M	F	PHL	3.1	Bedoya et al., 2021	Wood, 1982	Wood, 1982
117	Scolytinae	Phloeosinini	Phloeosinus	dentatus	N			M	F	PHL	2.3	Bedoya et al., 2021	Wood, 1982	Wood, 1982
118	Scolytinae	Phloeosinini	Phloeosinus	punctatus	(Y)	M	ET	M	F	PHL	2.7	Barr, 1969	Wood, 1982	Wood, 1982
119	Scolytinae	Phloeotribini	Phloeotribus	caucasicus	(Y)		ET	M		PHL	1.9	Marcu, 1931	Schott and Callot, 1994	Schott and Callot, 1994; Kirkendall et al., 2015*
120	Scolytinae	Phloeotribini	Phloeotribus	liminaris	N			M	F	PHL	2.1	Bedoya et al., 2021	Wood, 1982	Wood, 1982
121	Scolytinae	Phloeotribini	Phloeotribus	rhododactylus	(Y)		ET			PHL	2.3	Wichmann, 1912	Lindemann, 1875	Lindemann, 1875; Fiala and Holuša, 2020	Synonym with Phloeophthorus rhododactylus
122	Scolytinae	Phloeotribini	Phloeotribus	scarabaeoides	(Y)	M	ET	M	F	PHL	2.2	Russo, 1938	Balachowsky, 1949	Balachowsky, 1949
123	Scolytinae	Phloeotribini	Phloeotribus	spinulosus	(Y)		ET			PHL	2.0	Wichmann, 1912	Balachowsky, 1949	Balachowsky, 1949; Kirkendall et al., 2015*	Synonym with Phthorophloeus spinulosus
124	Scolytinae	Polygraphini	Carphoborus	bicornis	N			HP	M	PHL	1.5	Bedoya et al., 2021	Wood, 1986	Wood, 1982*
125	Scolytinae	Polygraphini	Polygraphus	grandiclava	(Y)		ET			PHL	3.0	Wichmann, 1912	Spessivftseff 1922, Balachowsky, 1949	Wood, 1982*; Kirkendall et al., 2015*	Synonym with Pseudopolygraphus grandiclava and Pseudopolygraphus cembrae
126	Scolytinae	Polygraphini	Polygraphus	jezoensis	(Y)	M	ET			PHL	2.8	Kerchev, 2015	Park, 2016	Kirkendall et al., 2015*;
127	Scolytinae	Polygraphini	Polygraphus	major	(Y)	M	ET	M		PHL	3.2	Lyal and King, 1996	Khanday et al., 2020	Beaver and Browne, 1978; Kirkendall et al., 2015*
128	Scolytinae	Polygraphini	Polygraphus	nigrielytris	Y	M	ET	M		PHL	2.7	Kerchev, 2020	Kerchev, 2020	Kirkendall et al., 2015*; Kerchev, 2020
129	Scolytinae	Polygraphini	Polygraphus	poligraphus	(Y)		ET	HP	M	PHL	2.5	Wichmann, 1912	Lekander, 1959	Balachowsky, 1949; Kirkendall et al., 2015*; Belhabib et al, 2009; Rahmani et al., 2015
130	Scolytinae	Polygraphini	Polygraphus	proximus	(Y)	M	ET	M	M	PHL	2.5	Kerchev, 2015; Kerchev, 2019	Kerchev, 2020; EFSA et al., 2020	Kerchev, 2014; Köbayashi and Takagi, 2020; Takei et al., 2021
131	Scolytinae	Polygraphini	Polygraphus	rufipennis	Y	M	ET	HP	B	PHL	2.5	Rudinsky et al., 1978a	Wood, 1982	Wood, 1982; Rudinsky et al., 1978a
132	Scolytinae	Polygraphini	Polygraphus	subopacus	Y	M	ET	HP		PHL	1.9	Kerchev, 2020	Kerchev, 2020; Park, 2016	Kirkendall et al., 2015*; Kerchev, 2020
133	Scolytinae	Scolytini	Scolytus	abietis	(Y)	B	GP	M	F	PHL	2.4	Equihua-Martinez and Furniss, 2009	Equihua-Martinez and Furniss, 2009	Wood, 1982	Synonym with Scolytus opacus
134	Scolytinae	Scolytini	Scolytus	carpini	(Y)		GP	M		PHL	2.3	Scholz, 1905 (in Barr, 1969)	Balachowsky, 1949	Balachowsky, 1949; Wood, 1982*; Kirkendall et al., 2015*; Petrov et al., 2019
135	Scolytinae	Scolytini	Scolytus	claviger	(Y)			M		PHL	3.7	Wichmann, 1915	Park, 2016	Wood, 1982*; Kirkendall et al., 2015*; Petrov et al., 2019*	Synonym with Eccoptogaster platystylus
136	Scolytinae	Scolytini	Scolytus	intricatus	(Y)		GP	M		PHL	3.0	Gahan, 1900	Balachowsky, 1949	Balachowsky, 1949; Wood, 1982*; Kirkendall et al., 2015*; Petrov et al., 2019*
137	Scolytinae	Scolytini	Scolytus	laevis	(Y)		GP	M		PHL	3.9	Scholz, 1905 (in Barr, 1969)	Petrov et al., 2019	Balachowsky, 1949; Wood, 1982*; Kirkendall et al., 2015*; Petrov et al., 2019*
138	Scolytinae	Scolytini	Scolytus	mali	Y	B	GP	M	F	PHL	3.5	Rudinsky et al., 1978b	Grüne, 1979; Wood, 1982	Balachowsky, 1949; Wood, 1982
139	Scolytinae	Scolytini	Scolytus	multistriatus	(Y)	B	GP	M	F	PHL	2.5	Jefferies and Fairhust, 1982	Wood, 1982	Wood, 1982	Bedoya et al., 2021 says that there is no sound production
140	Scolytinae	Scolytini	Scolytus	pygmaeus	(Y)		GP	M		PHL	2.0	Scholz, 1905 (in Barr, 1969)	Petrov et al., 2019	Balachowsky, 1949; Wood, 1982*; Kirkendall et al., 2015*; Petrov et al., 2019*
141	Scolytinae	Scolytini	Scolytus	ratzeburgii	(Y)		GP	M		PHL	5.3	Gahan, 1900	Park, 2016	Balachowsky, 1949; Wood, 1982*; Kirkendall et al., 2015*; Petrov et al., 2019*
142	Scolytinae	Scolytini	Scolytus	rugulosus	N			M	F	PHL	2.1	Bedoya et al., 2021; Gahan, 1900	Wood, 1982	Wood, 1982
143	Scolytinae	Scolytini	Scolytus	scolytus	(Y)	B	GP	M	F	PHL	4.5	Jefferies and Fairhust, 1982	Balachowsky, 1949	Balachowsky, 1949
144	Scolytinae	Scolytini	Scolytus	ventralis	Y	B	GP	M	F	PHL	3.2	Bedoya et al., 2021	Wood, 1982	Wood, 1982
145	Scolytinae	Xyleborini	Ambrosiodmus	obliquus	N			IP	F	XYL	2.3	Bedoya et al., 2021	Wood, 1982	Wood, 1982*	Size taken from Xyleborus obliquus (Synonym)
146	Scolytinae	Xyleborini	Cnestus	mutilatus	N			IP	F	XYL	3.7	Bedoya et al., 2021	Schiefer and Bright, 2004	Osborn et al., 2023*
147	Scolytinae	Xyleborini	Dryoxylon	onoharaense	N			IP	F	XYL	2.1	Bedoya et al., 2021	Bright and Rabaglia, 1999	Osborn et al., 2023*
148	Scolytinae	Xyleborini	Xyleborus	affinis	N			IP	F	XYL	2.4	Bedoya et al., 2021	Wood, 1982	Wood, 1982*
149	Scolytinae	Xyleborini	Xyleborus	glabratus	N			IP	F	XYL	2.0	Bedoya et al., 2021	Gomez et al., 2018	Brar et al., 2013
150	Scolytinae	Xyleborini	Xyleborinus	gracilis	N			IP	F	XYL	1.8	Bedoya et al., 2021	Wood, 1982	Wood, 1982*	Synonym with Xyleborus gracilis and Xyleborinus aspericauda. Size taken from Xyleborinus aspericauda (Synonym)
151	Scolytinae	Xyleborini	Xyleborinus	saxesenii	N			IP	F	XYL	2.2	Bedoya et al., 2021	Wood, 1982	Wood, 1982
152	Scolytinae	Xyleborini	Xylosandrus	crassiusculus	N			IP	F	XYL	2.5	Bedoya et al., 2021	Wood, 1982	Wood, 1982
153	Scolytinae	Xyleborini	Xylosandrus	germanus	N			IP	F	XYL	2.2	Bedoya et al., 2021	Wood, 1982	Wood, 1982
154	Scolytinae	Xyloterini	Trypodendron	domesticum	(Y)	M	VP	M	F	XYL	3.5	Klimetzek et al., 1981	Velez-Gavilan, 2022	Kirkendall et al., 2015*; Velez-Gavilan, 2022
155	Scolytinae	Xyloterini	Trypodendron	lineatum	(Y)	M	VP	M	F	XYL	3.1	Klimetzek et al., 1981	Park, 2016	Kirkendall et al., 2015*; Kühnholz et al, 2021
156	Scolytinae	Xyloterini	Trypodendron	signatum	(Y)	M	VP	M	F	XYL	3.2	Klimetzek et al., 1981	Makarov, 2005	Kirkendall et al., 2015*; Kühnholz, 2004

## Sheet: Legend
Sound (species with acoustic communication, Y: yes, and acoustic signals have been reported, (Y): yes, but only stridulatory organs reported or stridulatory behaviour reported, N: no)
Gender with Sound (beetle gender with sound production capabilities, M: male, F: female, B: both)
Organ (type of stridulatory organ, ET: elytro-tergal, VP: vertex-pronotal, GP: gula-prosternal)
Mating System: type of mating system (IB: inbreeding polygynous, M: monogynous, HP: harem polygynous)
Gender Initiating (M: males arrive at gallery first, F: females arrive at gallery first, B: both genders can initiate gallery construction)
Feeding mode (PHL: phloeophagy, XYL: xylomycetophagy, XPH: xylophagy, MYE: myelophagy, SPE: spermatophagy)
Size (average body size for the species, in mm)
Sound Ref: References used to obtain information about sound production
Size Ref: References used to obtain body size
Life History Ref: References used for mating system, feeding mode, and host-selection
*author reported information for the whole genus

## Sheet: References
Table References
Atkinson, T. H. Doliopygus tenuis (male) syntype Crossotarsus tenuis Strohmeyer, 1912 - USNM 53812, USNMENT 01547235. Biodiversity Center, University of Texas at Austin https://www.barkbeetles.info/amer_pix_target_species.php?lookUp=97 (2021)
Balachowsky, A. S.Coléoptères Scolytides. Faune de France 50, 1-320 (1949)
Bain, J. Pachycotes peregrinus (Chapuis) (Coleoptera: Scolytidae). New Zealand Forest Service, Forest and Timber Insects in New Zealand 19 (1977)
Barr, B. A. Sound production in Scolytidae (Coleoptera) with emphasis on the genus Ips. Can. Entomol. 101(6), 636–672 (1969)
Batra, L. R. Ecology of ambrosia fungi and their dissemination by beetles. Trans. Kans. Acad. Sci. (1903-) 66(2), 213-236 (1963)
Beaver, R.A. & Browne, F.G.The Scolytidae and Platypodidae (Coleoptera) of Penang, Malaysia. Orient. Insects 12(4), 575-624 (1978)
Beaver, R. A. & Liu, L. Y. A review of the genus Genyocerus Motschulsky (Coleoptera: Curculionidae: Platypodinae), with new synonyms and keys to species. Zootaxa 1576, 25-56 (2007)
Bedoya, C. L. Acoustic communication of bark and ambrosia beetles.(University of Canterbury, 2020)
Bedoya, C. L., Brockerhoff, E. G., Hayes, M., Pawson, S. M., Najar-Rodriguez, A. & Nelson, X. J. Acoustic communication of the red-haired bark beetle (Hylurgus ligniperda). Physiol. Entomol. 44(3-4), 252–265 (2019a)
Bedoya, C. L., Nelson, X. J., Hayes, M., Hofstetter, R. W., Atkinson, T. H. & Brockerhoff, E. G. First report of luminous stimuli eliciting sound production in weevils. Sci. Nat. 106(17), 1–4 (2019b)
Bedoya, C. L., Hofstetter, R. W., Nelson, X. J., Hayes, M., Miller, D. R. & Brockerhoff, E. G. Sound production in bark and ambrosia beetles. Bioacoustics 30(1), 58-73 (2021)
Belhabib, R., Lieutier, F., Jamaa, M. L. B. & Nouira, S. Host selection and reproductive performance of Phloeosinus bicolor (Coleoptera: Curculionidae: Scolytinae) in indigenous and exotic Cupressus in Tunisia. Can. Entomol. 141(6), 595-603 (2009)
Brar, G. S., Capinera, J. L., Kendra, P. E., McLean, S. & Peña, J. E. Life cycle, development, and culture of Xyleborus glabratus (Coleoptera: Curculionidae: Scolytinae). Fla. Entomol. 96(3), 1158-1167 (2013)
Bright, D. Taxonomic monograph of the genus Pityophthorus Eichhoff in north and central America (Coleoptera: Scolytidae). Mem. Ent. Soc. Can. 113(S118), 1–378 (1981)
Bright, D. E. & Rabaglia, R. J. Dryoxylon, a new genus for Xyleborus onoharaensis Murayama, recently established in the southeastern United States (Coleoptera: Scolytidae). Coleopt. Bull. 53, 333–337 (1999)
Camacho-Pantoja, A. El género Ips (Coleóptera: Curculionidae: Scolytinae) en México. (Colegio de Postgraduados, 2012)
Ceriani-Nakamurakare, E., Robles, C., González-Audino, P., Dolinko, A., Mc Cargo, P., Corley, J., Allison, J. & Carmarán, C. The Ambrosia Beetle Megaplatypus mutatus: A Threat to Global Broad-Leaved Forest Resources. J. Integr. Pest Manag.13(1), 21 (2022)
Chapuis, F. Monographie des Platypides. (Dessain, 1865).
Deyrup, M. & Atkinson, T. H. Comparative biology of temperate and subtropical bark and ambrosia beetles (Coleoptera: Scolytidae, Platypodidae) in Indiana and Florida. Gt. Lakes Entomol. 20(2), 59-66 (1987)
Duvivier, A. 1891. Diagnoses de Coleoptères du Congo. Annls Soc. Ent. Belg. 35, 376–377 (1891)
European Food Safety Authority (EFSA), de la Peña, E., Kinkar, M. & Vos, S. Pest survey card on Polygraphus proximus. EFSA Supporting Publications 17(1), 1780E (2020)
Equihua-Martinez, A. & Furniss, M. M. Taxonomic status of Scolytus opacus and Scolytus abietis (Coleoptera: Curculionidae: Scolytinae): A comparative study. Ann. Entomol. Soc. Am. 102, 597–602 (2009)
Fabre, J. P. & Carle, P. Contribution à l'étude biologique d'Hylurgus Ligniperda F.(Coleoptera Scolytidae) dans le Sud-est de la France. Ann.Sci. For. (EDP Sciences) 32(1), 55-71 (1975)
Fiala, T. & Holuša, J. The Bark Beetle Phloeotribus rhododactylus (Coleoptera: Curculionidae) Has a Stable Range in Europe. Insects 11(12), 856(2020)
Fleming, A. J., Lindeman, A. A., Carroll, A. L. & Yack, J. E. Acoustics of the mountain pine beetle (Dendroctonus ponderosae) (Curculionidae, Scolytinae): Sonic, ultrasonic, and vibration characteristics. Can. J. Zool. 91, 235–244 (2013)
Gahan, C. J. X. Stridulating Organs in Coleoptera. Trans. R. Entomol. Soc. Lond. 48(3), 433–452 (1900)
Gninenko, Y. I. Xylechinus pilosus Ratzeburg 1837 (Coleoptera, Curculionidae) – an important xylophage of Siberian fir. Euroasian Entomol. J. 19(3), 131–133 (2020)
Gomez, D. F., Rabaglia, R. J., Fairbanks, K. & Hulcr, J. North American Xyleborini north of Mexico: a review and key to genera and species (Coleoptera, Curculionidae, Scolytinae). ZooKeys 768, 19–68 (2018)
Grüne, S. Brief illustrated key to European bark beetles. (Verlag & Schaper, 1979)
Hopkins, A. D. Contributions towards a monograph of the Scolytid beetles Part 1. The genus Dendroctonus. Technical series of the U.S. Department of Agriculture - Bureau of Entomology 17, 35–51 (1909)
Jefferies, D. & Fairhurst, C. P. Stridulatory organs of the elm bark beetles Scolytus multistriatus Marsham and Scolytus scolytus Fabricius. J. Nat. Hist. 16(5), 759–762 (1982)
Keeling, C. I., Bleiker, K. P. & Brooks, J. E. Spruce Beetle: A Synthesis of Biology, Ecology, and Management in Canada (eds K. P. Bleiker & J. E. Brooks) 53–66 (Natural Resources Canada, 2021).
Kerchev, I. A. On monogyny of the four-eyed fir bark beetle Polygraphus proximus Blandf.(Coleoptera, Curculionidae: Scolytinae) and its reproductive behavior. Entomol. Rev. 94, 1059-1066 (2014)
Kerchev, I. A. Description of the stridulatory apparatus of the Far Eastern bark beetles Polygraphus proximus Blandford, 1894 and P. jezoensis Niisima, 1909 (Coleoptera, Curculionidae: Scolytinae). Entmol. Rev. 95, 1191–1196 (2015)
Kerchev, I. A. Context-Dependent Acoustic Signals in the Four-Eyed Fir Bark Beetle, Polygraphus proximus (Coleoptera: Curculionidae: Scolytinae). Environ. Entomol. 48(1), 181-188 (2019)
Kerchev, I. A. Interspecific differences of stridulatory signals in three species of bark beetles from the genus Polygraphus Er.(Coleoptera: Curculionidae, Scolytinae) inhabiting the island of Sakhalin. PeerJ 8, e8281 (2020)
Khanday, L., Buhroo, A., Kerchev, I., Singh, S. & Zubair, R M. A review of the Indian species of genus Polygraphus Erichson, 1836 (Coleoptera: Curculionidae: Scolytinae) with bio-ecological notes on P. major, a pest of Pinus wallichiana A. B. Jacks (Pinaceae) in Kashmir, India. Folia For. Pol. A 62, 171-183 (2020)
Kirkendall, L. R. The evolution of mating systems in bark and ambrosia beetles (Coleoptera: Scolytidae and Platypodidae). Zool. J. Linn. Soc. 77(4), 293–352 (1983)
Kirkendall, L. R., Faccoli, M. & Ye, H. Description of the Yunnan shoot borer, Tomicus yunnanensis Kirkendall and Faccoli sp n. (Curculionidae, Scolytinae), an unusually aggressive pine shoot beetle from southern China, with a key to the species of Tomicus. Zootaxa 1819(1), 25–39 (2008)
Kirkendall, L. R., Biedermann, H. & Jordal, B. H. Chapter 3 - Evolution and diversity of bark and ambrosia beetles. in Bark beetles: biology and ecology of native and invasive species (eds, Vega, F. & Hofstetter, R. W) 85–156 (Academic Press, 2015)
Kleine, R. Der Stridulationsapparat der Ipidae 11. Entomol. Bl. Biol. Syst. Käfer 17, 22-26 (1921)
Klimetzek, D., Kiesel, K., Möhring, C. & Bakke, A. Trypodendron lineatum: reduction of pheromone response by male beetles. Sci. Nat. 68(3), 149-151 (1981)
Kobayashi, M. & Ueda, A. Preliminary study of mate choice in Platypus quercivorus (Murayama) (Coleoptera: Platypodidae). Appl. Entomol. Zool. 37, 451–457 (2002)
Köbayashi, K. & Takagi, E. Mating systems of the tree-killing bark beetle Polygraphus proximus (Coleoptera: Curculionidae: Scolytinae). J. Insect Sci. 20(6), 38 (2020)
Kühnholz, S. Chemical ecology and mechanisms of reproductive isolation in ambrosia beetles. (Simon Fraser University, 2004)
Kühnholz, S., Gries, R. & Borden, J. H. Semiochemical-based Reproductive Isolation Among Sympatric Species of Trypodendron (Coleoptera: Curculionidae: Scolytinae). Environ. Entomol. 50(1), 76-85 (2021)
Labonte, J. & Takahashi, C. Dactylotrypes longicollis (Wollaston) (Coleoptera: Curculionidae: Scolytinae): An exotic bark beetle new to California and North America. Pan-Pac. Entomol. 88, 222-230 (2012)
Langor, D. W. & Hergert, C. R. Life history, behaviour, and mortality of the western ash bark beetle, Hylesinus californicus (Swaine)(Coleoptera: Scolytidae), in southern Alberta. Can. Entomol. 125(5), 801-814 (1993)
Lekander, B. Der doppeläugige fichtenbastkäfer polygraphus poligraphus L. Meddelanden från Statens skogsforskningsinstitut 48(9), 1-127 (1959)
Lewis, E. E., & Cane, J. H. Inefficacy of courtship stridulation as a premating ethological barrier for Ips bark beetles (Coleoptera: Scolytidae). Ann. Entomol. Soc. Am. 85(4), 517–524 (1992)
Lindeman, A. A. & Yack, J. E. What is the password? Female bark beetles (Scolytinae) grant males access to their galleries based on courtship song. Behav. Process. 11, 123-131 (2015)
Lindemann, K.E. Монографія короѣдовъ росски ( Fam. Scolytidae lacord) (in russian). Извѣстія императорскаго общества любителей естествознанія, антропологій и этнографій. Monograph of the bark beetles of Russia ( Fam. Scolytidae lacord). Transactions of the imperial Society of Lovers of Natural History, Anthropology and Ethnography 18 (1), 1-111. (1875)
Liu, Y. B. & McLean, J. A. Observations on the biology of the ambrosia beetle Gnathotrichus retusus (LeConte)(Coleoptera: Scolytidae). Can. Entomol. 125(1), 73-83 (1993)
Løyning, M. K. & Kirkendall, L. R. Notes on mating system of Hylesinus varius (F.) (Col., Scolytidae), a putatively bigynous bark beetle. J. Appl. Entomol. 123, 77–82 (1999)
Lukic, I., Bedoya, C. L., Hofstetter, E. M., & Hofstetter, R. W. Pinyon engraver beetle acoustics: stridulation apparatus, sound production and behavioral response to vibroacoustic treatments in logs. Insects 12, 496. (2021)
Lyal, C. H. C. & King, T. Elytro-tergal stridulation in weevils (Insecta: Coleoptera: Curculionoidea). J. Nat. Hist. 30(5), 703-773 (1996)
Lyon, R. L. A useful secondary sex character in Dendroctonus bark beetles. Can. Entomol. 90, 582–584 (1958)
Makarov, K. V. Trypodendron signatum F. (Scolytidae) - Moscow reg. Istrino distr. Pavlovskaya Sloboda 22.VI.2005. Atlas of beetles of Russia https://www.zin.ru/animalia/coleoptera/eng/trysigkm.htm (2005)
Marcu, O. Beitrag zur Kenntnis der Stridulationsorgane bei Ipiden. Zool. Anz. 92, 238-242 (1930d)
Marcu, O. Ein neuer Beitrag zur Kenntnis der Stridulationsorgane bei Ipiden. Zool. Anz. 94, 32–37 (1931)
Maruthadurai, R., Desai, A. R. & Singh, N. P. First record of ambrosia beetle (Euplatypus parallelus) infestation on cashew from Goa, India. Phytoparasitica 42, 57–59 (2014)
Mercado-Vélez, J. E. & Negrón, J. F. Revision of the new world species of Hylurgops LeConte, 1876 with the description of a new genus in the Hylastini (Coleoptera: Scolytinae) and comments on some Palearctic species. Zootaxa 3785(3), 301‒342 (2014)
McMullen, L., King, E. & Shenefelt, R. The oak bark beetle, Pseudopityophthorus minutissimus (Zimm.) (Coleoptera, Scolytidae) and its biology in Wisconsin. Can. Entomol. 87(11), 491–495 (1955)
Menier, J. J. Existence d'appareils stridulatoires chez les Platypodidae (Coleoptera). Ann. Soc. Entomol. Fr. 12, 347–353 (1976)
Milligan, R. H. Hylastes Ater (Paykull),(Coleoptera: Scolytidae): Black Pine Bark Beetle. Forest and Timber Insects in New Zealand 29, 1–8 (1978)
Michalski, J. Stridulating organ as a secondry sexual character in Ips sexdentatus Boern (Coleoptera, Scolytidae). Ann. Zool. 20, 27–33 (1925)
Moucheron, B. Données complémentaires concernant le Scolyte Xylechinus pilosus (Ratzeburg, 1837) (Coleoptera, Curculionidae, Scolytinae). Lambillionea 116(1), 74-76 (2016)
Munro, J. W. The Genus Hylastes, Er., and its Importance in Forestry: a Study in Scolytid Structure and Biology. Proc. R. Soc. Edinb. 20(3), 123-158 (1917)
Nunberg, M. The stridulating organ of Ips sexdentatus Boern. (Col. Scolytidae). Ann. Mus. Zool. Pol. 14, 135–140 (1950)
Oester, P. T., Ryker, L. C. & Rudinsky, J. A. Complex male premating stridulation of the bark beetle Hylurgops rugipennis (Mann.). Coleopt. Bull. 93-98 (1978)
Oester, P. T. & Rudinsky, J. A. Sound production in Scolytidae: stridulation by “silent” Ips bark beetles. J. Appl. Entomol. 79, 421-427 (1975)
Oester, P. T., Rudinsky, J. A., & Ryker, L. C. Olfactory and acoustic behavior of Pseudohylesinus nebulosus (Coleoptera, Scolytidae) on Douglas-fir bark. Can. Entomol. 113, 645–650 (1981)
Ohya, E. & Kinuura, H. Close range sound communications of the oak platypodid beetle Platypus quercivorus (Murayama) (Coleoptera: Platypodidae). Appl. Entomol. Zool. 36(3), 317–321 (2001)
Osborn, R. K., Castro, J., Duong ,T. A., Hulcr, J., Li, Y., Martínez, M. & Cognato, A. I. Symbiotic Fungi Associated With Xyleborine Ambrosia Beetles (Coleoptera: Curculionidae: Scolytinae) and the Imperative of Global Collaboration. Ann. Entomol. Soc. Am. 116(1), 51-71 (2023)
Park, S. W. Taxonomic review of Scolytinae and Platypodinae (Coeloptera: Curculionidae) in Korea. (Seoul National University, 2016)
Petrov, A. V. A key to genera and species of the tribe Hylesinini Erichson, 1836 (Coleoptera: Curculionidae: Scolytinae) from Russia and adjacent countries. Russ. Entomol. J. 27(2), 179–189 (2018)
Petrov, A. V., Mandelshtam, M. Y., & Beaver, R. A. A key to species of the tribe Scolytini Latreille, 1804 (Coleoptera: Curculionidae: Scolytinae) from Russia and adjacent countries. Russ. Entomol. J. 28(3), 286-302 (2019)
Pfeffer, A. Fauna ČSR: Kůrovci – Scolytoidea. (in Czech) Nakladatelství Československá Akademie věd 324 (1955)
Pfeffer, A. Taxonomischer Status von Pityogenes bistridentatus (Eichhoff) und die Schwarzkiefer (Pinus nigra) lebenden Borkenkäfer (Coleoptera, Scolytidae). Acta Entomol. Bohemoslov. 81(4), 271-279 (1984)
Phillips, T., Atkinson, T. & Foltz, J. Pheromone-based Aggregation in Orthotomicus Caelatus (Eichhoff) (Coleoptera:Scolytidae). Can. Entomol. 121(11), 933-940 (1989)
Rahmani, R., Hedenström, E. & Schroeder, M. SPME collection and GC-MS analysis of volatiles emitted during the attack of male Polygraphus poligraphus (Coleoptera, Curcolionidae) on Norway spruce. Z. Naturforsch. C 70(9-10), 265-273 (2015)
Reay, S. D. Aspects of the ecology and behaviour of Hylastes ater (Paykull)(Coleoptera: Scolytidae) in second rotation Pinus radiata forests in the central North Island, New Zealand, and options for control. (University of Canterbury, 2000)
Rudinsky, J. A. & Michael, R. R. Sound production in Scolytidae: Stridulation by female Dendroctonus beetles. J. Insect Physiol. 19(3), 689–705 (1973)
Rudinsky, J. A. & Vallo, V. The ash bark beetles Leperisinus fraxini and Hylesinus oleiperda: stridulatory organs, acoustic signals, and pheromone production. J. Appl. Entomol. 87, 417–429 (1978)
Rudinsky, J. A., Oester, P. T. & Ryker, L. C. Gallery Initiation and Male Stridulation of the Polygamous Spruce Bark Beetle Polygraphus rufipennis. Ann. Entomol. Soc. Am. 71 (3), 317–321 (1978a)
Rudinsky, J. A., Vallo, V., & Ryker, L. C. Sound production in Scolytidae: Attraction and stridulation of Scolytus mali (Col., Scolytidae). J. Appl. Entomol. 86, 381–391 (1978b)
Rudinsky, J. A. Chemoacoustically induced behavior of Ips typographus (Col.: Scolytidae). J. Appl. Entomol. 88, 537–54 (1979)
Russo, G. V. Contributo alla conoscenza dei Coleotteri Scolitidi Fleotribo: Phloeotribus scarabaeoides (Bern.) Fauv. Parte prima. Morfologia, anatomia e istologia. Bollettino del R. Laboratorio di Entomologia Agraria di Portici 1, 3–260 (1938)
Ryker, L. C. Acoustic studies of Dendroctonus bark beetles. Fla. Entomol. 71(4), 447–461 (1988).
Schiefer, T. L. & Bright, D. E. Xylosandrus mutilatus (Blandford), an exotic ambrosia beetle (Coleoptera: Curculionidae: Scolytinae: Xyleborini) new to North America. Coleopt. Bull. 58, 431–438 (2004)
Scholz, R. Der Tonapparat von Scolytus Ratzeburgi Janson und die Entwicklung des Tonapparates bei einigen Scolytus-Arten. (Col.). Insektenborse 22, 143-144 (1905)
Schott, C. & Callot, H. J. Trois coléoptères scolytides nouveaux pour la faune de France observés en Alsace (Xyleborus peregrinus Eggers, Lymantor aceris Lindemann, Phloeotribus caucasicus Reitter (Col. Scolytidae). Bulletin de la Société entomologique de Mulhouse JULSEP, 67-70 (1994)
Schwarz, E. A. A new scolytid beetle from tropical Florida. Proceedings of the Entomological Society of Washington. Proc. Entomol. Soc. Wash. 22(8), 222-226 (1920)
Sivalinghem, S. Acoustic communication in the pine engraver bark beetle, Ips pini (Coleoptera: Scolytinae). (Carleton University, 2011)
Smith, G. D., Carroll, A. L. & Lindgren, B. S. Life history of a secondary bark beetle, Pseudips mexicanus (Coleoptera: Curculionidae: Scolytinae), in lodgepole pine in British Columbia. Can. Entomol. 141(1), 56-69 (2009)
Spessivtseff, P. Bestämningstabell över svenska barkborrar (In sweedish). Meddelanden Från Statens Skogsförsöksansta. A key to the sweedish bark beetles. Communications From The State Forestry Research Institute 19 (6). 454-492 (1922)
Swedenborg, P., Jones, R., Ascerno, M. & Landwehr, V. Hylurgopinus rufipes (Eichhoff) (Coleoptera: Scolytidae): Attraction to broodwood, host colonization behavior, and seasonal activity in Central Minnesota. Can. Entomol. 120(12), 1041-1050 (1988)
Swedenborg, P., Jones, R. & Ryker, L. Stridulation and associated behavior of the native Elm bark beetle Hylurgopinus rufipes (Eichhoff) (Coleoptera: Scolytidae). Can. Entomol. 121(3), 245-252 (1989)
Takei S-y, Köbayashi K, Takagi E. Distribution pattern of entry holes of the tree-killing bark beetle Polygraphus proximus. PLoS ONE 16(2), e0246812. (2021)
Velez-Gavilan, J. Trypodendron domesticum (European hardwood ambrosia beetle). CABI Compendium 043, 1-12 (2022)
Vernoff, S. & Rudinsky, J. A. Sound production and pairing behavior of Leperisinus californicus Swaine and L. oregonus Blackman (Coleoptera: Scolytidae) attacking Oregon ash. J. Appl. Entomol. 90, 58–74 (1980)
Wichmann, H. Beitrag zur Kenntnis des Stridulationsapparates der Borkenkäfer. Entomol. Bl. Biol. Syst. Käfer 8, 8–10 (1912)
Wichmann, H. Zur Kenntnis der Ipiden. IV. Entomol. Bl. Biol. Syst. Käfer 11, 213-217 (1915)
Witkowski, R., Dyderski, M. K., Bełka, M. & Mazur, A. Potential European Geographical Distribution of Gnathotrichus materiarius (Fitch, 1858)(Coleoptera: Scolytinae) under Current and Future Climate Conditions. Forests 13(7), 1097 (2022)
Wood, S. L. A revision of the bark beetle genus Dendroctonus Erichson (Coleoptera: Scolytidae). Great Basin Nat. 23, 1–117 (1963)
Wood, S. L. The bark and ambrosia beetles of North and Central America (Coleoptera: Scolytidae), a taxonomic monograph. Gt. Basin Nat. Mem. 6, 1–1359 (1982)
Wood, S. L. New synonymy and new species of American bark beetles (Coleoptera: Scolytidae), Part XI. Great Basin Nat. 46, 265-273 (1986)
Yandell, K. L. Sound production of Dendroctonus ponderosae Hopkins (Coleoptera, Scolytidae): a comparison of populations from three host pines in Oregon. J. Appl. Entomol. 97, 180–187 (1984)
Ytsma, G. Stridulation in Platypus apicalis, P. caviceps, and P. gracilis (Col., Platypodidae). J. Appl. Entomol. 105, 256-261 (1988)
Yturralde, K. M. & Hofstetter, R. W. Characterization of stridulatory structures and sounds of the larger mexican pine beetle, Dendroctonus approximatus (Coleoptera: Curculionidae: Scolytinae). Fla. Entomol. 98(2), 516–527 (2015)
Žarković, I., Đuka, A., Franjević, M., Tomljanović, K., Papa, I., Krcivoj, T. & Hrašovec, B. Rare European Beetle Treptoplatypus oxyurus (Coleoptera: Platypodidae) in Managed Uneven-Aged Forests of Croatia. Forests 13(4), 580 (2022)
Zervos, S. Bispiculum inaequale n. gen. & sp. (Nematoda: Tetradonematidae) from New Zealand wood-boring beetles (Curculionidae: Platypodinae), N. Z. J. Zool. 7(2), 155–164 (1980)
Zocchi, R. Insetti del Cipresso I. Il gen. Phloeosinus Chap. (Coleoptera Scolytidae) in Italia. Redia 41, 129–225 (1956)
