# Supplementary material for: Body size and sequence of host colonisation predict the presence of acoustic signalling in beetles
Source: Sci Rep. 2024 Jul 5;14:15532. doi: 10.1038/s41598-024-66108-8 (PMC11226610; doi:10.1038/s41598-024-66108-8)
Supplement: Supplementary file 4 — Supplementary Information 4. [file 41598_2024_66108_MOESM4_ESM.csv]

#	Subfamily	Tribe	Genus	Species	Sound	Sound Sex	Organ	Mating System	Sex Initiating	Feeding Mode	Size	Sound Ref.	Size Ref.	Life History Ref.	Notes											;;;;
1,Platypodinae,Platypodini,Crossotarsus,saltator,(Y),B,ET,M,M,XYL,3.2,"Menier, 1976","Schedl, 1935","Kirkendall et al., 2015*",Original description. Holotype,,,,,,,,,,,;;;;
2,Platypodinae,Platypodini,Crossotarsus,squamulatus,(Y),B,ET,M,M,XYL,5.5,"Menier, 1976","Chapuis, 1865","Kirkendall et al., 2015*",,,,,,,,,,,,;;;;
3,Platypodinae,Platypodini,Crossotarsus,wallacei,(Y),B,ET,M,M,XYL,12.0,"Menier, 1976","Chapuis, 1865","Kirkendall et al., 2015*",,,,,,,,,,,,;;;;
4,Platypodinae,Platypodini,Doliopygus,chapuisi,(Y),F,ET,M,M,XYL,7.0,"Menier, 1976","Duvivier, 1891","Kirkendall et al., 2015*",Original description. Holotype,,,,,,,,,,,;;;;
5,Platypodinae,Platypodini,Doliopygus,tenuis,(Y),F,ET,M,M,XYL,2.8,"Menier, 1976","Atkinson, 2021","Kirkendall et al., 2015*",,,,,,,,,,,,;;;;
6,Platypodinae,Platypodini,Euplatypus,parallelus,Y,B,ET,M,M,XYL,4.2,"Bedoya et al., 2021","Maruthadurai et al., 2014","Kirkendall et al., 2015*",Synonym with Platypus linearis,,,,,,,,,,,;;;;
7,Platypodinae,Tesserocerini,Genyocerus,biporus,N,,,M,M,XYL,4.3,"Menier, 1976","Beaver and Liu, 2007","Kirkendall et al., 2015*",Synonym with Diacavus biporus,,,,,,,,,,,;;;;
8,Platypodinae,Platypodini,Megaplatypus,mutatus,(Y),B,,M,M,XYL,8.0,"Ceriani-Nakamurakare et al., 2022","Ceriani-Nakamurakare et al., 2022","Ceriani-Nakamurakare et al., 2022",Only the presence of stridulatory signals was reported,,,,,,,,,,,;;;;
9,Platypodinae,Platypodini,Mesoplatypus,erinaceus,(Y),F,ET,M,M,XYL,,"Menier, 1976",,"Kirkendall et al., 2015*","Only females were examined (Menier, 1976)",,,,,,,,,,,;;;;
10,Platypodinae,Platypodini,Neotrachyostus,abbreviatus,(Y),M,ET,M,M,XYL,7.3,"Menier, 1976","Chapuis, 1865","Kirkendall et al., 2015*","Only males were examined (Menier, 1976)",,,,,,,,,,,;;;;
11,Platypodinae,Platypodini,Platypus,apicalis,Y,B,ET,M,M,XYL,6.8,"Bedoya et al., 2021","Zervos, 1980","Kirkendall et al., 2015*",,,,,,,,,,,,;;;;
12,Platypodinae,Platypodini,Platypus,cylindrus,(Y),B,ET,M,M,XYL,4.8,"Menier, 1976","Chapuis, 1865","Kirkendall et al., 2015*",,,,,,,,,,,,;;;;
13,Platypodinae,Platypodini,Platypus,gracilis,Y,B,ET,M,M,XYL,5.0,"Bedoya et al., 2021","Zervos, 1980","Kirkendall et al., 2015*",,,,,,,,,,,,;;;;
14,Platypodinae,Platypodini,Platypus,quercivorous,Y,B,ET,M,M,XYL,,"Ohya and Kinuura, 2001;" Kobayashi and Ueda	2002""		Kirkendall et al.	2015*""												;;; 15	Platypodinae	Platypodini	Trachyostus	schaufussi	(Y)	B	ET	M	M	XYL		Menier	1976""		Kirkendall et al.	2015*""												;;;; 16	Platypodinae	Platypodini	Treptoplatypus	caviceps	Y
Marcu, 1930d","Petrov, 2018","Wood, 1982*;" Kirkendall et al.	2015*""	Kleine says that there is presence of stridulatory organs	but no stridulatory behaviour""											;;; 57	Scolytinae	Hylesinini	Hylesinus	oleiperda	Y	M	ET	M	F	PHL	3.0	Rudinsky and Vallo	1978""	Balachowsky	1949""	Balachowsky	1949";" Kirkendall 1983""	Synonym with Hylesinus toranio											;;; 58	Scolytinae	Hylesinini	Hylesinus	oregonus	Y	M
[truncated: 1,788 more columns]
