# Supplementary material for: Body size and sequence of host colonisation predict the presence of acoustic signalling in beetles
Source: Sci Rep. 2024 Jul 5;14:15532. doi: 10.1038/s41598-024-66108-8 (PMC11226610; doi:10.1038/s41598-024-66108-8)
Supplement: Supplementary file 5 — Supplementary Information 5. [file 41598_2024_66108_MOESM5_ESM.csv]

		Crossotarsus saltator	Crossotarsus squamulatus	Crossotarsus wallacei	Doliopygus chapuisi	Doliopygus tenuis	Euplatypus parallelus	Genyocerus biporus	Megaplatypus mutatus	Mesoplatypus erinaceus	Neotrachyostus abbreviatus	Platypus apicalis	Platypus cylindrus	Platypus gracilis	Platypus quercivorous	Trachyostus schaufussi	Treptoplatypus caviceps	Treptoplatypus oxyurus	Triozastus banghaasi	Diapus quinquespinatus	Mitosoma crenulatum	Mitosoma paulianum	Periommatus excisus	Tesserocerus insignis	Gnathotrichus deleoni	Gnathotrichus materiarius	Gnathotrichus retusus	Gnathotrichus sulcatus	Monarthrum fasciatum	Monarthrum mali	Pityophthorus annectens	Pityophthorus concentralis	Pityophthorus confusus	Pityophthorus consimilis	Pityophthorus liquidambarus	Pityophthorus pulicarius	Pseudopityophthorus minutissimus	Hypothenemus eruditus	Hypothenemus hampei	Dactylotrypes longicollis	Hylastes angustatus	Hylastes ater	Hylastes attenuatus	Hylastes brunneus	Hylastes cunicularius	Hylastes macer	Hylastes opacus	Hylastes porculus	Hylurgops glabratus
0	Crossotarsus saltator	0	0.076923077	0.076923077	0.230769231	0.230769231	0.461538462	0.615384615	0.461538462	0.230769231	0.461538462	0.538461538	0.538461538	0.538461538	0.538461538	0.461538462	0.538461538	0.538461538	0.461538462	0.615384615	0.615384615	0.615384615	0.692307692	0.692307692	0.769230769	0.769230769	0.769230769	0.769230769	0.769230769	0.769230769	0.769230769	0.769230769	0.769230769	0.769230769	0.769230769	0.769230769	0.769230769	0.769230769	0.769230769	0.769230769	0.769230769	0.769230769	0.769230769	0.769230769	0.769230769	0.769230769	0.769230769	0.769230769	0.769230769
1	Crossotarsus squamulatus	0.076923077	0	0.076923077	0.230769231	0.230769231	0.461538462	0.615384615	0.461538462	0.230769231	0.461538462	0.538461538	0.538461538	0.538461538	0.538461538	0.461538462	0.538461538	0.538461538	0.461538462	0.615384615	0.615384615	0.615384615	0.692307692	0.692307692	0.769230769	0.769230769	0.769230769	0.769230769	0.769230769	0.769230769	0.769230769	0.769230769	0.769230769	0.769230769	0.769230769	0.769230769	0.769230769	0.769230769	0.769230769	0.769230769	0.769230769	0.769230769	0.769230769	0.769230769	0.769230769	0.769230769	0.769230769	0.769230769	0.769230769
2	Crossotarsus wallacei	0.076923077	0.076923077	0	0.230769231	0.230769231	0.461538462	0.615384615	0.461538462	0.230769231	0.461538462	0.538461538	0.538461538	0.538461538	0.538461538	0.461538462	0.538461538	0.538461538	0.461538462	0.615384615	0.615384615	0.615384615	0.692307692	0.692307692	0.769230769	0.769230769	0.769230769	0.769230769	0.769230769	0.769230769	0.769230769	0.769230769	0.769230769	0.769230769	0.769230769	0.769230769	0.769230769	0.769230769	0.769230769	0.769230769	0.769230769	0.769230769	0.769230769	0.769230769	0.769230769	0.769230769	0.769230769	0.769230769	0.769230769
3	Doliopygus chapuisi	0.230769231	0.230769231	0.230769231	0	0.076923077	0.461538462	0.615384615	0.461538462	0.153846154	0.461538462	0.538461538	0.538461538	0.538461538	0.538461538	0.461538462	0.538461538	0.538461538	0.461538462	0.615384615	0.615384615	0.615384615	0.692307692	0.692307692	0.769230769	0.769230769	0.769230769	0.769230769	0.769230769	0.769230769	0.769230769	0.769230769	0.769230769	0.769230769	0.769230769	0.769230769	0.769230769	0.769230769	0.769230769	0.769230769	0.769230769	0.769230769	0.769230769	0.769230769	0.769230769	0.769230769	0.769230769	0.769230769	0.769230769
4	Doliopygus tenuis	0.230769231	0.230769231	0.230769231	0.076923077	0	0.461538462	0.615384615	0.461538462	0.153846154	0.461538462	0.538461538	0.538461538	0.538461538	0.538461538	0.461538462	0.538461538	0.538461538	0.461538462	0.615384615	0.615384615	0.615384615	0.692307692	0.692307692	0.769230769	0.769230769	0.769230769	0.769230769	0.769230769	0.769230769	0.769230769	0.769230769	0.769230769	0.769230769	0.769230769	0.769230769	0.769230769	0.769230769	0.769230769	0.769230769	0.769230769	0.769230769	0.769230769	0.769230769	0.769230769	0.769230769	0.769230769	0.769230769	0.769230769
5	Euplatypus parallelus	0.461538462	0.461538462	0.461538462	0.461538462	0.461538462	0	0.615384615	0.153846154	0.461538462	0.230769231	0.538461538	0.538461538	0.538461538	0.538461538	0.384615385	0.538461538	0.538461538	0.307692308	0.615384615	0.615384615	0.615384615	0.692307692	0.692307692	0.769230769	0.769230769	0.769230769	0.769230769	0.769230769	0.769230769	0.769230769	0.769230769	0.769230769	0.769230769	0.769230769	0.769230769	0.769230769	0.769230769	0.769230769	0.769230769	0.769230769	0.769230769	0.769230769	0.769230769	0.769230769	0.769230769	0.769230769	0.769230769	0.769230769
6	Genyocerus biporus	0.615384615	0.615384615	0.615384615	0.615384615	0.615384615	0.615384615	0	0.615384615	0.615384615	0.615384615	0.615384615	0.615384615	0.615384615	0.615384615	0.615384615	0.615384615	0.615384615	0.615384615	0.153846154	0.230769231	0.230769231	0.692307692	0.692307692	0.769230769	0.769230769	0.769230769	0.769230769	0.769230769	0.769230769	0.769230769	0.769230769	0.769230769	0.769230769	0.769230769	0.769230769	0.769230769	0.769230769	0.769230769	0.769230769	0.769230769	0.769230769	0.769230769	0.769230769	0.769230769	0.769230769	0.769230769	0.769230769	0.769230769
7	Megaplatypus mutatus	0.461538462	0.461538462	0.461538462	0.461538462	0.461538462	0.153846154	0.615384615	0	0.461538462	0.230769231	0.538461538	0.538461538	0.538461538	0.538461538	0.384615385	0.538461538	0.538461538	0.307692308	0.615384615	0.615384615	0.615384615	0.692307692	0.692307692	0.769230769	0.769230769	0.769230769	0.769230769	0.769230769	0.769230769	0.769230769	0.769230769	0.769230769	0.769230769	0.769230769	0.769230769	0.769230769	0.769230769	0.769230769	0.769230769	0.769230769	0.769230769	0.769230769	0.769230769	0.769230769	0.769230769	0.769230769	0.769230769	0.769230769
8	Mesoplatypus erinaceus	0.230769231	0.230769231	0.230769231	0.153846154	0.153846154	0.461538462	0.615384615	0.461538462	0	0.461538462	0.538461538	0.538461538	0.538461538	0.538461538	0.461538462	0.538461538	0.538461538	0.461538462	0.615384615	0.615384615	0.615384615	0.692307692	0.692307692	0.769230769	0.769230769	0.769230769	0.769230769	0.769230769	0.769230769	0.769230769	0.769230769	0.769230769	0.769230769	0.769230769	0.769230769	0.769230769	0.769230769	0.769230769	0.769230769	0.769230769	0.769230769	0.769230769	0.769230769	0.769230769	0.769230769	0.769230769	0.769230769	0.769230769
9	Neotrachyostus abbreviatus	0.461538462	0.461538462	0.461538462	0.461538462	0.461538462	0.230769231	0.615384615	0.230769231	0.461538462	0	0.538461538	0.538461538	0.538461538	0.538461538	0.384615385	0.538461538	0.538461538	0.307692308	0.615384615	0.615384615	0.615384615	0.692307692	0.692307692	0.769230769	0.769230769	0.769230769	0.769230769	0.769230769	0.769230769	0.769230769	0.769230769	0.769230769	0.769230769	0.769230769	0.769230769	0.769230769	0.769230769	0.769230769	0.769230769	0.769230769	0.769230769	0.769230769	0.769230769	0.769230769	0.769230769	0.769230769	0.769230769	0.769230769
10	Platypus apicalis	0.538461538	0.538461538	0.538461538	0.538461538	0.538461538	0.538461538	0.615384615	0.538461538	0.538461538	0.538461538	0	0.076923077	0.076923077	0.076923077	0.538461538	0.153846154	0.153846154	0.538461538	0.615384615	0.615384615	0.615384615	0.692307692	0.692307692	0.769230769	0.769230769	0.769230769	0.769230769	0.769230769	0.769230769	0.769230769	0.769230769	0.769230769	0.769230769	0.769230769	0.769230769	0.769230769	0.769230769	0.769230769	0.769230769	0.769230769	0.769230769	0.769230769	0.769230769	0.769230769	0.769230769	0.769230769	0.769230769	0.769230769
11	Platypus cylindrus	0.538461538	0.538461538	0.538461538	0.538461538	0.538461538	0.538461538	0.615384615	0.538461538	0.538461538	0.538461538	0.076923077	0	0.076923077	0.076923077	0.538461538	0.153846154	0.153846154	0.538461538	0.615384615	0.615384615	0.615384615	0.692307692	0.692307692	0.769230769	0.769230769	0.769230769	0.769230769	0.769230769	0.769230769	0.769230769	0.769230769	0.769230769	0.769230769	0.769230769	0.769230769	0.769230769	0.769230769	0.769230769	0.769230769	0.769230769	0.769230769	0.769230769	0.769230769	0.769230769	0.769230769	0.769230769	0.769230769	0.769230769
12	Platypus gracilis	0.538461538	0.538461538	0.538461538	0.538461538	0.538461538	0.538461538	0.615384615	0.538461538	0.538461538	0.538461538	0.076923077	0.076923077	0	0.076923077	0.538461538	0.153846154	0.153846154	0.538461538	0.615384615	0.615384615	0.615384615	0.692307692	0.692307692	0.769230769	0.769230769	0.769230769	0.769230769	0.769230769	0.769230769	0.769230769	0.769230769	0.769230769	0.769230769	0.769230769	0.769230769	0.769230769	0.769230769	0.769230769	0.769230769	0.769230769	0.769230769	0.769230769	0.769230769	0.769230769	0.769230769	0.769230769	0.769230769	0.769230769
13	Platypus quercivorous	0.538461538	0.538461538	0.538461538	0.538461538	0.538461538	0.538461538	0.615384615	0.538461538	0.538461538	0.538461538	0.076923077	0.076923077	0.076923077	0	0.538461538	0.153846154	0.153846154	0.538461538	0.615384615	0.615384615	0.615384615	0.692307692	0.692307692	0.769230769	0.769230769	0.769230769	0.769230769	0.769230769	0.769230769	0.769230769	0.769230769	0.769230769	0.769230769	0.769230769	0.769230769	0.769230769	0.769230769	0.769230769	0.769230769	0.769230769	0.769230769	0.769230769	0.769230769	0.769230769	0.769230769	0.769230769	0.769230769	0.769230769
14	Trachyostus schaufussi	0.461538462	0.461538462	0.461538462	0.461538462	0.461538462	0.384615385	0.615384615	0.384615385	0.461538462	0.384615385	0.538461538	0.538461538	0.538461538	0.538461538	0	0.538461538	0.538461538	0.384615385	0.615384615	0.615384615	0.615384615	0.692307692	0.692307692	0.769230769	0.769230769	0.769230769	0.769230769	0.769230769	0.769230769	0.769230769	0.769230769	0.769230769	0.769230769	0.769230769	0.769230769	0.769230769	0.769230769	0.769230769	0.769230769	0.769230769	0.769230769	0.769230769	0.769230769	0.769230769	0.769230769	0.769230769	0.769230769	0.769230769
15	Treptoplatypus caviceps	0.538461538	0.538461538	0.538461538	0.538461538	0.538461538	0.538461538	0.615384615	0.538461538	0.538461538	0.538461538	0.153846154	0.153846154	0.153846154	0.153846154	0.538461538	0	0.076923077	0.538461538	0.615384615	0.615384615	0.615384615	0.692307692	0.692307692	0.769230769	0.769230769	0.769230769	0.769230769	0.769230769	0.769230769	0.769230769	0.769230769	0.769230769	0.769230769	0.769230769	0.769230769	0.769230769	0.769230769	0.769230769	0.769230769	0.769230769	0.769230769	0.769230769	0.769230769	0.769230769	0.769230769	0.769230769	0.769230769	0.769230769
16	Treptoplatypus oxyurus	0.538461538	0.538461538	0.538461538	0.538461538	0.538461538	0.538461538	0.615384615	0.538461538	0.538461538	0.538461538	0.153846154	0.153846154	0.153846154	0.153846154	0.538461538	0.076923077	0	0.538461538	0.615384615	0.615384615	0.615384615	0.692307692	0.692307692	0.769230769	0.769230769	0.769230769	0.769230769	0.769230769	0.769230769	0.769230769	0.769230769	0.769230769	0.769230769	0.769230769	0.769230769	0.769230769	0.769230769	0.769230769	0.769230769	0.769230769	0.769230769	0.769230769	0.769230769	0.769230769	0.769230769	0.769230769	0.769230769	0.769230769
17	Triozastus banghaasi	0.461538462	0.461538462	0.461538462	0.461538462	0.461538462	0.307692308	0.615384615	0.307692308	0.461538462	0.307692308	0.538461538	0.538461538	0.538461538	0.538461538	0.384615385	0.538461538	0.538461538	0	0.615384615	0.615384615	0.615384615	0.692307692	0.692307692	0.769230769	0.769230769	0.769230769	0.769230769	0.769230769	0.769230769	0.769230769	0.769230769	0.769230769	0.769230769	0.769230769	0.769230769	0.769230769	0.769230769	0.769230769	0.769230769	0.769230769	0.769230769	0.769230769	0.769230769	0.769230769	0.769230769	0.769230769	0.769230769	0.769230769
18	Diapus quinquespinatus	0.615384615	0.615384615	0.615384615	0.615384615	0.615384615	0.615384615	0.153846154	0.615384615	0.615384615	0.615384615	0.615384615	0.615384615	0.615384615	0.615384615	0.615384615	0.615384615	0.615384615	0.615384615	0	0.230769231	0.230769231	0.692307692	0.692307692	0.769230769	0.769230769	0.769230769	0.769230769	0.769230769	0.769230769	0.769230769	0.769230769	0.769230769	0.769230769	0.769230769	0.769230769	0.769230769	0.769230769	0.769230769	0.769230769	0.769230769	0.769230769	0.769230769	0.769230769	0.769230769	0.769230769	0.769230769	0.769230769	0.769230769
19	Mitosoma crenulatum	0.615384615	0.615384615	0.615384615	0.615384615	0.615384615	0.615384615	0.230769231	0.615384615	0.615384615	0.615384615	0.615384615	0.615384615	0.615384615	0.615384615	0.615384615	0.615384615	0.615384615	0.615384615	0.230769231	0	0.076923077	0.692307692	0.692307692	0.769230769	0.769230769	0.769230769	0.769230769	0.769230769	0.769230769	0.769230769	0.769230769	0.769230769	0.769230769	0.769230769	0.769230769	0.769230769	0.769230769	0.769230769	0.769230769	0.769230769	0.769230769	0.769230769	0.769230769	0.769230769	0.769230769	0.769230769	0.769230769	0.769230769
20	Mitosoma paulianum	0.615384615	0.615384615	0.615384615	0.615384615	0.615384615	0.615384615	0.230769231	0.615384615	0.615384615	0.615384615	0.615384615	0.615384615	0.615384615	0.615384615	0.615384615	0.615384615	0.615384615	0.615384615	0.230769231	0.076923077	0	0.692307692	0.692307692	0.769230769	0.769230769	0.769230769	0.769230769	0.769230769	0.769230769	0.769230769	0.769230769	0.769230769	0.769230769	0.769230769	0.769230769	0.769230769	0.769230769	0.769230769	0.769230769	0.769230769	0.769230769	0.769230769	0.769230769	0.769230769	0.769230769	0.769230769	0.769230769	0.769230769
21	Periommatus excisus	0.692307692	0.692307692	0.692307692	0.692307692	0.692307692	0.692307692	0.692307692	0.692307692	0.692307692	0.692307692	0.692307692	0.692307692	0.692307692	0.692307692	0.692307692	0.692307692	0.692307692	0.692307692	0.692307692	0.692307692	0.692307692	0	0.153846154	0.769230769	0.769230769	0.769230769	0.769230769	0.769230769	0.769230769	0.769230769	0.769230769	0.769230769	0.769230769	0.769230769	0.769230769	0.769230769	0.769230769	0.769230769	0.769230769	0.769230769	0.769230769	0.769230769	0.769230769	0.769230769	0.769230769	0.769230769	0.769230769	0.769230769
22	Tesserocerus insignis	0.692307692	0.692307692	0.692307692	0.692307692	0.692307692	0.692307692	0.692307692	0.692307692	0.692307692	0.692307692	0.692307692	0.692307692	0.692307692	0.692307692	0.692307692	0.692307692	0.692307692	0.692307692	0.692307692	0.692307692	0.692307692	0.153846154	0	0.769230769	0.769230769	0.769230769	0.769230769	0.769230769	0.769230769	0.769230769	0.769230769	0.769230769	0.769230769	0.769230769	0.769230769	0.769230769	0.769230769	0.769230769	0.769230769	0.769230769	0.769230769	0.769230769	0.769230769	0.769230769	0.769230769	0.769230769	0.769230769	0.769230769
23	Gnathotrichus deleoni	0.769230769	0.769230769	0.769230769	0.769230769	0.769230769	0.769230769	0.769230769	0.769230769	0.769230769	0.769230769	0.769230769	0.769230769	0.769230769	0.769230769	0.769230769	0.769230769	0.769230769	0.769230769	0.769230769	0.769230769	0.769230769	0.769230769	0.769230769	0	0.076923077	0.076923077	0.076923077	0.153846154	0.153846154	0.230769231	0.230769231	0.230769231	0.230769231	0.230769231	0.230769231	0.230769231	0.307692308	0.307692308	0.615384615	0.538461538	0.538461538	0.538461538	0.538461538	0.538461538	0.538461538	0.538461538	0.538461538	0.538461538
24	Gnathotrichus materiarius	0.769230769	0.769230769	0.769230769	0.769230769	0.769230769	0.769230769	0.769230769	0.769230769	0.769230769	0.769230769	0.769230769	0.769230769	0.769230769	0.769230769	0.769230769	0.769230769	0.769230769	0.769230769	0.769230769	0.769230769	0.769230769	0.769230769	0.769230769	0.076923077	0	0.076923077	0.076923077	0.153846154	0.153846154	0.230769231	0.230769231	0.230769231	0.230769231	0.230769231	0.230769231	0.230769231	0.307692308	0.307692308	0.615384615	0.538461538	0.538461538	0.538461538	0.538461538	0.538461538	0.538461538	0.538461538	0.538461538	0.538461538
25	Gnathotrichus retusus	0.769230769	0.769230769	0.769230769	0.769230769	0.769230769	0.769230769	0.769230769	0.769230769	0.769230769	0.769230769	0.769230769	0.769230769	0.769230769	0.769230769	0.769230769	0.769230769	0.769230769	0.769230769	0.769230769	0.769230769	0.769230769	0.769230769	0.769230769	0.076923077	0.076923077	0	0.076923077	0.153846154	0.153846154	0.230769231	0.230769231	0.230769231	0.230769231	0.230769231	0.230769231	0.230769231	0.307692308	0.307692308	0.615384615	0.538461538	0.538461538	0.538461538	0.538461538	0.538461538	0.538461538	0.538461538	0.538461538	0.538461538
26	Gnathotrichus sulcatus	0.769230769	0.769230769	0.769230769	0.769230769	0.769230769	0.769230769	0.769230769	0.769230769	0.769230769	0.769230769	0.769230769	0.769230769	0.769230769	0.769230769	0.769230769	0.769230769	0.769230769	0.769230769	0.769230769	0.769230769	0.769230769	0.769230769	0.769230769	0.076923077	0.076923077	0.076923077	0	0.153846154	0.153846154	0.230769231	0.230769231	0.230769231	0.230769231	0.230769231	0.230769231	0.230769231	0.307692308	0.307692308	0.615384615	0.538461538	0.538461538	0.538461538	0.538461538	0.538461538	0.538461538	0.538461538	0.538461538	0.538461538
27	Monarthrum fasciatum	0.769230769	0.769230769	0.769230769	0.769230769	0.769230769	0.769230769	0.769230769	0.769230769	0.769230769	0.769230769	0.769230769	0.769230769	0.769230769	0.769230769	0.769230769	0.769230769	0.769230769	0.769230769	0.769230769	0.769230769	0.769230769	0.769230769	0.769230769	0.153846154	0.153846154	0.153846154	0.153846154	0	0.076923077	0.230769231	0.230769231	0.230769231	0.230769231	0.230769231	0.230769231	0.230769231	0.307692308	0.307692308	0.615384615	0.538461538	0.538461538	0.538461538	0.538461538	0.538461538	0.538461538	0.538461538	0.538461538	0.538461538
28	Monarthrum mali	0.769230769	0.769230769	0.769230769	0.769230769	0.769230769	0.769230769	0.769230769	0.769230769	0.769230769	0.769230769	0.769230769	0.769230769	0.769230769	0.769230769	0.769230769	0.769230769	0.769230769	0.769230769	0.769230769	0.769230769	0.769230769	0.769230769	0.769230769	0.153846154	0.153846154	0.153846154	0.153846154	0.076923077	0	0.230769231	0.230769231	0.230769231	0.230769231	0.230769231	0.230769231	0.230769231	0.307692308	0.307692308	0.615384615	0.538461538	0.538461538	0.538461538	0.538461538	0.538461538	0.538461538	0.538461538	0.538461538	0.538461538
29	Pityophthorus annectens	0.769230769	0.769230769	0.769230769	0.769230769	0.769230769	0.769230769	0.769230769	0.769230769	0.769230769	0.769230769	0.769230769	0.769230769	0.769230769	0.769230769	0.769230769	0.769230769	0.769230769	0.769230769	0.769230769	0.769230769	0.769230769	0.769230769	0.769230769	0.230769231	0.230769231	0.230769231	0.230769231	0.230769231	0.230769231	0	0.076923077	0.076923077	0.076923077	0.076923077	0.076923077	0.153846154	0.307692308	0.307692308	0.615384615	0.538461538	0.538461538	0.538461538	0.538461538	0.538461538	0.538461538	0.538461538	0.538461538	0.538461538
30	Pityophthorus concentralis	0.769230769	0.769230769	0.769230769	0.769230769	0.769230769	0.769230769	0.769230769	0.769230769	0.769230769	0.769230769	0.769230769	0.769230769	0.769230769	0.769230769	0.769230769	0.769230769	0.769230769	0.769230769	0.769230769	0.769230769	0.769230769	0.769230769	0.769230769	0.230769231	0.230769231	0.230769231	0.230769231	0.230769231	0.230769231	0.076923077	0	0.076923077	0.076923077	0.076923077	0.076923077	0.153846154	0.307692308	0.307692308	0.615384615	0.538461538	0.538461538	0.538461538	0.538461538	0.538461538	0.538461538	0.538461538	0.538461538	0.538461538
31	Pityophthorus confusus	0.769230769	0.769230769	0.769230769	0.769230769	0.769230769	0.769230769	0.769230769	0.769230769	0.769230769	0.769230769	0.769230769	0.769230769	0.769230769	0.769230769	0.769230769	0.769230769	0.769230769	0.769230769	0.769230769	0.769230769	0.769230769	0.769230769	0.769230769	0.230769231	0.230769231	0.230769231	0.230769231	0.230769231	0.230769231	0.076923077	0.076923077	0	0.076923077	0.076923077	0.076923077	0.153846154	0.307692308	0.307692308	0.615384615	0.538461538	0.538461538	0.538461538	0.538461538	0.538461538	0.538461538	0.538461538	0.538461538	0.538461538
32	Pityophthorus consimilis	0.769230769	0.769230769	0.769230769	0.769230769	0.769230769	0.769230769	0.769230769	0.769230769	0.769230769	0.769230769	0.769230769	0.769230769	0.769230769	0.769230769	0.769230769	0.769230769	0.769230769	0.769230769	0.769230769	0.769230769	0.769230769	0.769230769	0.769230769	0.230769231	0.230769231	0.230769231	0.230769231	0.230769231	0.230769231	0.076923077	0.076923077	0.076923077	0	0.076923077	0.076923077	0.153846154	0.307692308	0.307692308	0.615384615	0.538461538	0.538461538	0.538461538	0.538461538	0.538461538	0.538461538	0.538461538	0.538461538	0.538461538
33	Pityophthorus liquidambarus	0.769230769	0.769230769	0.769230769	0.769230769	0.769230769	0.769230769	0.769230769	0.769230769	0.769230769	0.769230769	0.769230769	0.769230769	0.769230769	0.769230769	0.769230769	0.769230769	0.769230769	0.769230769	0.769230769	0.769230769	0.769230769	0.769230769	0.769230769	0.230769231	0.230769231	0.230769231	0.230769231	0.230769231	0.230769231	0.076923077	0.076923077	0.076923077	0.076923077	0	0.076923077	0.153846154	0.307692308	0.307692308	0.615384615	0.538461538	0.538461538	0.538461538	0.538461538	0.538461538	0.538461538	0.538461538	0.538461538	0.538461538
34	Pityophthorus pulicarius	0.769230769	0.769230769	0.769230769	0.769230769	0.769230769	0.769230769	0.769230769	0.769230769	0.769230769	0.769230769	0.769230769	0.769230769	0.769230769	0.769230769	0.769230769	0.769230769	0.769230769	0.769230769	0.769230769	0.769230769	0.769230769	0.769230769	0.769230769	0.230769231	0.230769231	0.230769231	0.230769231	0.230769231	0.230769231	0.076923077	0.076923077	0.076923077	0.076923077	0.076923077	0	0.153846154	0.307692308	0.307692308	0.615384615	0.538461538	0.538461538	0.538461538	0.538461538	0.538461538	0.538461538	0.538461538	0.538461538	0.538461538
35	Pseudopityophthorus minutissimus	0.769230769	0.769230769	0.769230769	0.769230769	0.769230769	0.769230769	0.769230769	0.769230769	0.769230769	0.769230769	0.769230769	0.769230769	0.769230769	0.769230769	0.769230769	0.769230769	0.769230769	0.769230769	0.769230769	0.769230769	0.769230769	0.769230769	0.769230769	0.230769231	0.230769231	0.230769231	0.230769231	0.230769231	0.230769231	0.153846154	0.153846154	0.153846154	0.153846154	0.153846154	0.153846154	0	0.307692308	0.307692308	0.615384615	0.538461538	0.538461538	0.538461538	0.538461538	0.538461538	0.538461538	0.538461538	0.538461538	0.538461538
36	Hypothenemus eruditus	0.769230769	0.769230769	0.769230769	0.769230769	0.769230769	0.769230769	0.769230769	0.769230769	0.769230769	0.769230769	0.769230769	0.769230769	0.769230769	0.769230769	0.769230769	0.769230769	0.769230769	0.769230769	0.769230769	0.769230769	0.769230769	0.769230769	0.769230769	0.307692308	0.307692308	0.307692308	0.307692308	0.307692308	0.307692308	0.307692308	0.307692308	0.307692308	0.307692308	0.307692308	0.307692308	0.307692308	0	0.076923077	0.615384615	0.538461538	0.538461538	0.538461538	0.538461538	0.538461538	0.538461538	0.538461538	0.538461538	0.538461538
37	Hypothenemus hampei	0.769230769	0.769230769	0.769230769	0.769230769	0.769230769	0.769230769	0.769230769	0.769230769	0.769230769	0.769230769	0.769230769	0.769230769	0.769230769	0.769230769	0.769230769	0.769230769	0.769230769	0.769230769	0.769230769	0.769230769	0.769230769	0.769230769	0.769230769	0.307692308	0.307692308	0.307692308	0.307692308	0.307692308	0.307692308	0.307692308	0.307692308	0.307692308	0.307692308	0.307692308	0.307692308	0.307692308	0.076923077	0	0.615384615	0.538461538	0.538461538	0.538461538	0.538461538	0.538461538	0.538461538	0.538461538	0.538461538	0.538461538
38	Dactylotrypes longicollis	0.769230769	0.769230769	0.769230769	0.769230769	0.769230769	0.769230769	0.769230769	0.769230769	0.769230769	0.769230769	0.769230769	0.769230769	0.769230769	0.769230769	0.769230769	0.769230769	0.769230769	0.769230769	0.769230769	0.769230769	0.769230769	0.769230769	0.769230769	0.615384615	0.615384615	0.615384615	0.615384615	0.615384615	0.615384615	0.615384615	0.615384615	0.615384615	0.615384615	0.615384615	0.615384615	0.615384615	0.615384615	0.615384615	0	0.615384615	0.615384615	0.615384615	0.615384615	0.615384615	0.615384615	0.615384615	0.615384615	0.615384615
39	Hylastes angustatus	0.769230769	0.769230769	0.769230769	0.769230769	0.769230769	0.769230769	0.769230769	0.769230769	0.769230769	0.769230769	0.769230769	0.769230769	0.769230769	0.769230769	0.769230769	0.769230769	0.769230769	0.769230769	0.769230769	0.769230769	0.769230769	0.769230769	0.769230769	0.538461538	0.538461538	0.538461538	0.538461538	0.538461538	0.538461538	0.538461538	0.538461538	0.538461538	0.538461538	0.538461538	0.538461538	0.538461538	0.538461538	0.538461538	0.615384615	0	0.076923077	0.076923077	0.076923077	0.076923077	0.076923077	0.076923077	0.076923077	0.153846154
40	Hylastes ater	0.769230769	0.769230769	0.769230769	0.769230769	0.769230769	0.769230769	0.769230769	0.769230769	0.769230769	0.769230769	0.769230769	0.769230769	0.769230769	0.769230769	0.769230769	0.769230769	0.769230769	0.769230769	0.769230769	0.769230769	0.769230769	0.769230769	0.769230769	0.538461538	0.538461538	0.538461538	0.538461538	0.538461538	0.538461538	0.538461538	0.538461538	0.538461538	0.538461538	0.538461538	0.538461538	0.538461538	0.538461538	0.538461538	0.615384615	0.076923077	0	0.076923077	0.076923077	0.076923077	0.076923077	0.076923077	0.076923077	0.153846154
41	Hylastes attenuatus	0.769230769	0.769230769	0.769230769	0.769230769	0.769230769	0.769230769	0.769230769	0.769230769	0.769230769	0.769230769	0.769230769	0.769230769	0.769230769	0.769230769	0.769230769	0.769230769	0.769230769	0.769230769	0.769230769	0.769230769	0.769230769	0.769230769	0.769230769	0.538461538	0.538461538	0.538461538	0.538461538	0.538461538	0.538461538	0.538461538	0.538461538	0.538461538	0.538461538	0.538461538	0.538461538	0.538461538	0.538461538	0.538461538	0.615384615	0.076923077	0.076923077	0	0.076923077	0.076923077	0.076923077	0.076923077	0.076923077	0.153846154
42	Hylastes brunneus	0.769230769	0.769230769	0.769230769	0.769230769	0.769230769	0.769230769	0.769230769	0.769230769	0.769230769	0.769230769	0.769230769	0.769230769	0.769230769	0.769230769	0.769230769	0.769230769	0.769230769	0.769230769	0.769230769	0.769230769	0.769230769	0.769230769	0.769230769	0.538461538	0.538461538	0.538461538	0.538461538	0.538461538	0.538461538	0.538461538	0.538461538	0.538461538	0.538461538	0.538461538	0.538461538	0.538461538	0.538461538	0.538461538	0.615384615	0.076923077	0.076923077	0.076923077	0	0.076923077	0.076923077	0.076923077	0.076923077	0.153846154
43	Hylastes cunicularius	0.769230769	0.769230769	0.769230769	0.769230769	0.769230769	0.769230769	0.769230769	0.769230769	0.769230769	0.769230769	0.769230769	0.769230769	0.769230769	0.769230769	0.769230769	0.769230769	0.769230769	0.769230769	0.769230769	0.769230769	0.769230769	0.769230769	0.769230769	0.538461538	0.538461538	0.538461538	0.538461538	0.538461538	0.538461538	0.538461538	0.538461538	0.538461538	0.538461538	0.538461538	0.538461538	0.538461538	0.538461538	0.538461538	0.615384615	0.076923077	0.076923077	0.076923077	0.076923077	0	0.076923077	0.076923077	0.076923077	0.153846154
44	Hylastes macer	0.769230769	0.769230769	0.769230769	0.769230769	0.769230769	0.769230769	0.769230769	0.769230769	0.769230769	0.769230769	0.769230769	0.769230769	0.769230769	0.769230769	0.769230769	0.769230769	0.769230769	0.769230769	0.769230769	0.769230769	0.769230769	0.769230769	0.769230769	0.538461538	0.538461538	0.538461538	0.538461538	0.538461538	0.538461538	0.538461538	0.538461538	0.538461538	0.538461538	0.538461538	0.538461538	0.538461538	0.538461538	0.538461538	0.615384615	0.076923077	0.076923077	0.076923077	0.076923077	0.076923077	0	0.076923077	0.076923077	0.153846154
45	Hylastes opacus	0.769230769	0.769230769	0.769230769	0.769230769	0.769230769	0.769230769	0.769230769	0.769230769	0.769230769	0.769230769	0.769230769	0.769230769	0.769230769	0.769230769	0.769230769	0.769230769	0.769230769	0.769230769	0.769230769	0.769230769	0.769230769	0.769230769	0.769230769	0.538461538	0.538461538	0.538461538	0.538461538	0.538461538	0.538461538	0.538461538	0.538461538	0.538461538	0.538461538	0.538461538	0.538461538	0.538461538	0.538461538	0.538461538	0.615384615	0.076923077	0.076923077	0.076923077	0.076923077	0.076923077	0.076923077	0	0.076923077	0.153846154
46	Hylastes porculus	0.769230769	0.769230769	0.769230769	0.769230769	0.769230769	0.769230769	0.769230769	0.769230769	0.769230769	0.769230769	0.769230769	0.769230769	0.769230769	0.769230769	0.769230769	0.769230769	0.769230769	0.769230769	0.769230769	0.769230769	0.769230769	0.769230769	0.769230769	0.538461538	0.538461538	0.538461538	0.538461538	0.538461538	0.538461538	0.538461538	0.538461538	0.538461538	0.538461538	0.538461538	0.538461538	0.538461538	0.538461538	0.538461538	0.615384615	0.076923077	0.076923077	0.076923077	0.076923077	0.076923077	0.076923077	0.076923077	0	0.153846154
47	Hylurgops glabratus	0.769230769	0.769230769	0.769230769	0.769230769	0.769230769	0.769230769	0.769230769	0.769230769	0.769230769	0.769230769	0.769230769	0.769230769	0.769230769	0.769230769	0.769230769	0.769230769	0.769230769	0.769230769	0.769230769	0.769230769	0.769230769	0.769230769	0.769230769	0.538461538	0.538461538	0.538461538	0.538461538	0.538461538	0.538461538	0.538461538	0.538461538	0.538461538	0.538461538	0.538461538	0.538461538	0.538461538	0.538461538	0.538461538	0.615384615	0.153846154	0.153846154	0.153846154	0.153846154	0.153846154	0.153846154	0.153846154	0.153846154	0
48	Hylurgops interstitialis	0.769230769	0.769230769	0.769230769	0.769230769	0.769230769	0.769230769	0.769230769	0.769230769	0.769230769	0.769230769	0.769230769	0.769230769	0.769230769	0.769230769	0.769230769	0.769230769	0.769230769	0.769230769	0.769230769	0.769230769	0.769230769	0.769230769	0.769230769	0.538461538	0.538461538	0.538461538	0.538461538	0.538461538	0.538461538	0.538461538	0.538461538	0.538461538	0.538461538	0.538461538	0.538461538	0.538461538	0.538461538	0.538461538	0.615384615	0.153846154	0.153846154	0.153846154	0.153846154	0.153846154	0.153846154	0.153846154	0.153846154	0.076923077
49	Hylurgops palliatus	0.769230769	0.769230769	0.769230769	0.769230769	0.769230769	0.769230769	0.769230769	0.769230769	0.769230769	0.769230769	0.769230769	0.769230769	0.769230769	0.769230769	0.769230769	0.769230769	0.769230769	0.769230769	0.769230769	0.769230769	0.769230769	0.769230769	0.769230769	0.538461538	0.538461538	0.538461538	0.538461538	0.538461538	0.538461538	0.538461538	0.538461538	0.538461538	0.538461538	0.538461538	0.538461538	0.538461538	0.538461538	0.538461538	0.615384615	0.153846154	0.153846154	0.153846154	0.153846154	0.153846154	0.153846154	0.153846154	0.153846154	0.076923077
50	Hylurgops rugipennis	0.769230769	0.769230769	0.769230769	0.769230769	0.769230769	0.769230769	0.769230769	0.769230769	0.769230769	0.769230769	0.769230769	0.769230769	0.769230769	0.769230769	0.769230769	0.769230769	0.769230769	0.769230769	0.769230769	0.769230769	0.769230769	0.769230769	0.769230769	0.538461538	0.538461538	0.538461538	0.538461538	0.538461538	0.538461538	0.538461538	0.538461538	0.538461538	0.538461538	0.538461538	0.538461538	0.538461538	0.538461538	0.538461538	0.615384615	0.153846154	0.153846154	0.153846154	0.153846154	0.153846154	0.153846154	0.153846154	0.153846154	0.076923077
51	Pachysquamus subcostulatus	0.769230769	0.769230769	0.769230769	0.769230769	0.769230769	0.769230769	0.769230769	0.769230769	0.769230769	0.769230769	0.769230769	0.769230769	0.769230769	0.769230769	0.769230769	0.769230769	0.769230769	0.769230769	0.769230769	0.769230769	0.769230769	0.769230769	0.769230769	0.538461538	0.538461538	0.538461538	0.538461538	0.538461538	0.538461538	0.538461538	0.538461538	0.538461538	0.538461538	0.538461538	0.538461538	0.538461538	0.538461538	0.538461538	0.615384615	0.153846154	0.153846154	0.153846154	0.153846154	0.153846154	0.153846154	0.153846154	0.153846154	0.153846154
52	Hylastinus fankhauseri	0.769230769	0.769230769	0.769230769	0.769230769	0.769230769	0.769230769	0.769230769	0.769230769	0.769230769	0.769230769	0.769230769	0.769230769	0.769230769	0.769230769	0.769230769	0.769230769	0.769230769	0.769230769	0.769230769	0.769230769	0.769230769	0.769230769	0.769230769	0.538461538	0.538461538	0.538461538	0.538461538	0.538461538	0.538461538	0.538461538	0.538461538	0.538461538	0.538461538	0.538461538	0.538461538	0.538461538	0.538461538	0.538461538	0.615384615	0.538461538	0.538461538	0.538461538	0.538461538	0.538461538	0.538461538	0.538461538	0.538461538	0.538461538
53	Hylesinus aculeatus	0.769230769	0.769230769	0.769230769	0.769230769	0.769230769	0.769230769	0.769230769	0.769230769	0.769230769	0.769230769	0.769230769	0.769230769	0.769230769	0.769230769	0.769230769	0.769230769	0.769230769	0.769230769	0.769230769	0.769230769	0.769230769	0.769230769	0.769230769	0.538461538	0.538461538	0.538461538	0.538461538	0.538461538	0.538461538	0.538461538	0.538461538	0.538461538	0.538461538	0.538461538	0.538461538	0.538461538	0.538461538	0.538461538	0.615384615	0.461538462	0.461538462	0.461538462	0.461538462	0.461538462	0.461538462	0.461538462	0.461538462	0.461538462
54	Hylesinus californicus	0.769230769	0.769230769	0.769230769	0.769230769	0.769230769	0.769230769	0.769230769	0.769230769	0.769230769	0.769230769	0.769230769	0.769230769	0.769230769	0.769230769	0.769230769	0.769230769	0.769230769	0.769230769	0.769230769	0.769230769	0.769230769	0.769230769	0.769230769	0.538461538	0.538461538	0.538461538	0.538461538	0.538461538	0.538461538	0.538461538	0.538461538	0.538461538	0.538461538	0.538461538	0.538461538	0.538461538	0.538461538	0.538461538	0.615384615	0.461538462	0.461538462	0.461538462	0.461538462	0.461538462	0.461538462	0.461538462	0.461538462	0.461538462
55	Hylesinus crenatus	0.769230769	0.769230769	0.769230769	0.769230769	0.769230769	0.769230769	0.769230769	0.769230769	0.769230769	0.769230769	0.769230769	0.769230769	0.769230769	0.769230769	0.769230769	0.769230769	0.769230769	0.769230769	0.769230769	0.769230769	0.769230769	0.769230769	0.769230769	0.538461538	0.538461538	0.538461538	0.538461538	0.538461538	0.538461538	0.538461538	0.538461538	0.538461538	0.538461538	0.538461538	0.538461538	0.538461538	0.538461538	0.538461538	0.615384615	0.461538462	0.461538462	0.461538462	0.461538462	0.461538462	0.461538462	0.461538462	0.461538462	0.461538462
56	Hylesinus oleiperda	0.769230769	0.769230769	0.769230769	0.769230769	0.769230769	0.769230769	0.769230769	0.769230769	0.769230769	0.769230769	0.769230769	0.769230769	0.769230769	0.769230769	0.769230769	0.769230769	0.769230769	0.769230769	0.769230769	0.769230769	0.769230769	0.769230769	0.769230769	0.538461538	0.538461538	0.538461538	0.538461538	0.538461538	0.538461538	0.538461538	0.538461538	0.538461538	0.538461538	0.538461538	0.538461538	0.538461538	0.538461538	0.538461538	0.615384615	0.461538462	0.461538462	0.461538462	0.461538462	0.461538462	0.461538462	0.461538462	0.461538462	0.461538462
57	Hylesinus oregonus	0.769230769	0.769230769	0.769230769	0.769230769	0.769230769	0.769230769	0.769230769	0.769230769	0.769230769	0.769230769	0.769230769	0.769230769	0.769230769	0.769230769	0.769230769	0.769230769	0.769230769	0.769230769	0.769230769	0.769230769	0.769230769	0.769230769	0.769230769	0.538461538	0.538461538	0.538461538	0.538461538	0.538461538	0.538461538	0.538461538	0.538461538	0.538461538	0.538461538	0.538461538	0.538461538	0.538461538	0.538461538	0.538461538	0.615384615	0.461538462	0.461538462	0.461538462	0.461538462	0.461538462	0.461538462	0.461538462	0.461538462	0.461538462
58	Hylesinus orni	0.769230769	0.769230769	0.769230769	0.769230769	0.769230769	0.769230769	0.769230769	0.769230769	0.769230769	0.769230769	0.769230769	0.769230769	0.769230769	0.769230769	0.769230769	0.769230769	0.769230769	0.769230769	0.769230769	0.769230769	0.769230769	0.769230769	0.769230769	0.538461538	0.538461538	0.538461538	0.538461538	0.538461538	0.538461538	0.538461538	0.538461538	0.538461538	0.538461538	0.538461538	0.538461538	0.538461538	0.538461538	0.538461538	0.615384615	0.461538462	0.461538462	0.461538462	0.461538462	0.461538462	0.461538462	0.461538462	0.461538462	0.461538462
59	Hylesinus varius	0.769230769	0.769230769	0.769230769	0.769230769	0.769230769	0.769230769	0.769230769	0.769230769	0.769230769	0.769230769	0.769230769	0.769230769	0.769230769	0.769230769	0.769230769	0.769230769	0.769230769	0.769230769	0.769230769	0.769230769	0.769230769	0.769230769	0.769230769	0.538461538	0.538461538	0.538461538	0.538461538	0.538461538	0.538461538	0.538461538	0.538461538	0.538461538	0.538461538	0.538461538	0.538461538	0.538461538	0.538461538	0.538461538	0.615384615	0.461538462	0.461538462	0.461538462	0.461538462	0.461538462	0.461538462	0.461538462	0.461538462	0.461538462
60	Pteleobius kraatzi	0.769230769	0.769230769	0.769230769	0.769230769	0.769230769	0.769230769	0.769230769	0.769230769	0.769230769	0.769230769	0.769230769	0.769230769	0.769230769	0.769230769	0.769230769	0.769230769	0.769230769	0.769230769	0.769230769	0.769230769	0.769230769	0.769230769	0.769230769	0.538461538	0.538461538	0.538461538	0.538461538	0.538461538	0.538461538	0.538461538	0.538461538	0.538461538	0.538461538	0.538461538	0.538461538	0.538461538	0.538461538	0.538461538	0.615384615	0.461538462	0.461538462	0.461538462	0.461538462	0.461538462	0.461538462	0.461538462	0.461538462	0.461538462
61	Pteleobius vittatus	0.769230769	0.769230769	0.769230769	0.769230769	0.769230769	0.769230769	0.769230769	0.769230769	0.769230769	0.769230769	0.769230769	0.769230769	0.769230769	0.769230769	0.769230769	0.769230769	0.769230769	0.769230769	0.769230769	0.769230769	0.769230769	0.769230769	0.769230769	0.538461538	0.538461538	0.538461538	0.538461538	0.538461538	0.538461538	0.538461538	0.538461538	0.538461538	0.538461538	0.538461538	0.538461538	0.538461538	0.538461538	0.538461538	0.615384615	0.461538462	0.461538462	0.461538462	0.461538462	0.461538462	0.461538462	0.461538462	0.461538462	0.461538462
62	Dendroctonus adjunctus	0.769230769	0.769230769	0.769230769	0.769230769	0.769230769	0.769230769	0.769230769	0.769230769	0.769230769	0.769230769	0.769230769	0.769230769	0.769230769	0.769230769	0.769230769	0.769230769	0.769230769	0.769230769	0.769230769	0.769230769	0.769230769	0.769230769	0.769230769	0.538461538	0.538461538	0.538461538	0.538461538	0.538461538	0.538461538	0.538461538	0.538461538	0.538461538	0.538461538	0.538461538	0.538461538	0.538461538	0.538461538	0.538461538	0.615384615	0.307692308	0.307692308	0.307692308	0.307692308	0.307692308	0.307692308	0.307692308	0.307692308	0.307692308
63	Dendroctonus approximatus	0.769230769	0.769230769	0.769230769	0.769230769	0.769230769	0.769230769	0.769230769	0.769230769	0.769230769	0.769230769	0.769230769	0.769230769	0.769230769	0.769230769	0.769230769	0.769230769	0.769230769	0.769230769	0.769230769	0.769230769	0.769230769	0.769230769	0.769230769	0.538461538	0.538461538	0.538461538	0.538461538	0.538461538	0.538461538	0.538461538	0.538461538	0.538461538	0.538461538	0.538461538	0.538461538	0.538461538	0.538461538	0.538461538	0.615384615	0.307692308	0.307692308	0.307692308	0.307692308	0.307692308	0.307692308	0.307692308	0.307692308	0.307692308
64	Dendroctonus brevicomis	0.769230769	0.769230769	0.769230769	0.769230769	0.769230769	0.769230769	0.769230769	0.769230769	0.769230769	0.769230769	0.769230769	0.769230769	0.769230769	0.769230769	0.769230769	0.769230769	0.769230769	0.769230769	0.769230769	0.769230769	0.769230769	0.769230769	0.769230769	0.538461538	0.538461538	0.538461538	0.538461538	0.538461538	0.538461538	0.538461538	0.538461538	0.538461538	0.538461538	0.538461538	0.538461538	0.538461538	0.538461538	0.538461538	0.615384615	0.307692308	0.307692308	0.307692308	0.307692308	0.307692308	0.307692308	0.307692308	0.307692308	0.307692308
65	Dendroctonus frontalis	0.769230769	0.769230769	0.769230769	0.769230769	0.769230769	0.769230769	0.769230769	0.769230769	0.769230769	0.769230769	0.769230769	0.769230769	0.769230769	0.769230769	0.769230769	0.769230769	0.769230769	0.769230769	0.769230769	0.769230769	0.769230769	0.769230769	0.769230769	0.538461538	0.538461538	0.538461538	0.538461538	0.538461538	0.538461538	0.538461538	0.538461538	0.538461538	0.538461538	0.538461538	0.538461538	0.538461538	0.538461538	0.538461538	0.615384615	0.307692308	0.307692308	0.307692308	0.307692308	0.307692308	0.307692308	0.307692308	0.307692308	0.307692308
66	Dendroctonus jeffreyi	0.769230769	0.769230769	0.769230769	0.769230769	0.769230769	0.769230769	0.769230769	0.769230769	0.769230769	0.769230769	0.769230769	0.769230769	0.769230769	0.769230769	0.769230769	0.769230769	0.769230769	0.769230769	0.769230769	0.769230769	0.769230769	0.769230769	0.769230769	0.538461538	0.538461538	0.538461538	0.538461538	0.538461538	0.538461538	0.538461538	0.538461538	0.538461538	0.538461538	0.538461538	0.538461538	0.538461538	0.538461538	0.538461538	0.615384615	0.307692308	0.307692308	0.307692308	0.307692308	0.307692308	0.307692308	0.307692308	0.307692308	0.307692308
67	Dendroctonus micans	0.769230769	0.769230769	0.769230769	0.769230769	0.769230769	0.769230769	0.769230769	0.769230769	0.769230769	0.769230769	0.769230769	0.769230769	0.769230769	0.769230769	0.769230769	0.769230769	0.769230769	0.769230769	0.769230769	0.769230769	0.769230769	0.769230769	0.769230769	0.538461538	0.538461538	0.538461538	0.538461538	0.538461538	0.538461538	0.538461538	0.538461538	0.538461538	0.538461538	0.538461538	0.538461538	0.538461538	0.538461538	0.538461538	0.615384615	0.307692308	0.307692308	0.307692308	0.307692308	0.307692308	0.307692308	0.307692308	0.307692308	0.307692308
68	Dendroctonus murrayanae	0.769230769	0.769230769	0.769230769	0.769230769	0.769230769	0.769230769	0.769230769	0.769230769	0.769230769	0.769230769	0.769230769	0.769230769	0.769230769	0.769230769	0.769230769	0.769230769	0.769230769	0.769230769	0.769230769	0.769230769	0.769230769	0.769230769	0.769230769	0.538461538	0.538461538	0.538461538	0.538461538	0.538461538	0.538461538	0.538461538	0.538461538	0.538461538	0.538461538	0.538461538	0.538461538	0.538461538	0.538461538	0.538461538	0.615384615	0.307692308	0.307692308	0.307692308	0.307692308	0.307692308	0.307692308	0.307692308	0.307692308	0.307692308
69	Dendroctonus rufipennis	0.769230769	0.769230769	0.769230769	0.769230769	0.769230769	0.769230769	0.769230769	0.769230769	0.769230769	0.769230769	0.769230769	0.769230769	0.769230769	0.769230769	0.769230769	0.769230769	0.769230769	0.769230769	0.769230769	0.769230769	0.769230769	0.769230769	0.769230769	0.538461538	0.538461538	0.538461538	0.538461538	0.538461538	0.538461538	0.538461538	0.538461538	0.538461538	0.538461538	0.538461538	0.538461538	0.538461538	0.538461538	0.538461538	0.615384615	0.307692308	0.307692308	0.307692308	0.307692308	0.307692308	0.307692308	0.307692308	0.307692308	0.307692308
70	Dendroctonus parallelocolis	0.769230769	0.769230769	0.769230769	0.769230769	0.769230769	0.769230769	0.769230769	0.769230769	0.769230769	0.769230769	0.769230769	0.769230769	0.769230769	0.769230769	0.769230769	0.769230769	0.769230769	0.769230769	0.769230769	0.769230769	0.769230769	0.769230769	0.769230769	0.538461538	0.538461538	0.538461538	0.538461538	0.538461538	0.538461538	0.538461538	0.538461538	0.538461538	0.538461538	0.538461538	0.538461538	0.538461538	0.538461538	0.538461538	0.615384615	0.307692308	0.307692308	0.307692308	0.307692308	0.307692308	0.307692308	0.307692308	0.307692308	0.307692308
71	Dendroctonus ponderosae	0.769230769	0.769230769	0.769230769	0.769230769	0.769230769	0.769230769	0.769230769	0.769230769	0.769230769	0.769230769	0.769230769	0.769230769	0.769230769	0.769230769	0.769230769	0.769230769	0.769230769	0.769230769	0.769230769	0.769230769	0.769230769	0.769230769	0.769230769	0.538461538	0.538461538	0.538461538	0.538461538	0.538461538	0.538461538	0.538461538	0.538461538	0.538461538	0.538461538	0.538461538	0.538461538	0.538461538	0.538461538	0.538461538	0.615384615	0.307692308	0.307692308	0.307692308	0.307692308	0.307692308	0.307692308	0.307692308	0.307692308	0.307692308
72	Dendroctonus pseudotsugae	0.769230769	0.769230769	0.769230769	0.769230769	0.769230769	0.769230769	0.769230769	0.769230769	0.769230769	0.769230769	0.769230769	0.769230769	0.769230769	0.769230769	0.769230769	0.769230769	0.769230769	0.769230769	0.769230769	0.769230769	0.769230769	0.769230769	0.769230769	0.538461538	0.538461538	0.538461538	0.538461538	0.538461538	0.538461538	0.538461538	0.538461538	0.538461538	0.538461538	0.538461538	0.538461538	0.538461538	0.538461538	0.538461538	0.615384615	0.307692308	0.307692308	0.307692308	0.307692308	0.307692308	0.307692308	0.307692308	0.307692308	0.307692308
73	Dendroctonus punctatus	0.769230769	0.769230769	0.769230769	0.769230769	0.769230769	0.769230769	0.769230769	0.769230769	0.769230769	0.769230769	0.769230769	0.769230769	0.769230769	0.769230769	0.769230769	0.769230769	0.769230769	0.769230769	0.769230769	0.769230769	0.769230769	0.769230769	0.769230769	0.538461538	0.538461538	0.538461538	0.538461538	0.538461538	0.538461538	0.538461538	0.538461538	0.538461538	0.538461538	0.538461538	0.538461538	0.538461538	0.538461538	0.538461538	0.615384615	0.307692308	0.307692308	0.307692308	0.307692308	0.307692308	0.307692308	0.307692308	0.307692308	0.307692308
74	Dendroctonus simplex	0.769230769	0.769230769	0.769230769	0.769230769	0.769230769	0.769230769	0.769230769	0.769230769	0.769230769	0.769230769	0.769230769	0.769230769	0.769230769	0.769230769	0.769230769	0.769230769	0.769230769	0.769230769	0.769230769	0.769230769	0.769230769	0.769230769	0.769230769	0.538461538	0.538461538	0.538461538	0.538461538	0.538461538	0.538461538	0.538461538	0.538461538	0.538461538	0.538461538	0.538461538	0.538461538	0.538461538	0.538461538	0.538461538	0.615384615	0.307692308	0.307692308	0.307692308	0.307692308	0.307692308	0.307692308	0.307692308	0.307692308	0.307692308
75	Dendroctonus terebrans	0.769230769	0.769230769	0.769230769	0.769230769	0.769230769	0.769230769	0.769230769	0.769230769	0.769230769	0.769230769	0.769230769	0.769230769	0.769230769	0.769230769	0.769230769	0.769230769	0.769230769	0.769230769	0.769230769	0.769230769	0.769230769	0.769230769	0.769230769	0.538461538	0.538461538	0.538461538	0.538461538	0.538461538	0.538461538	0.538461538	0.538461538	0.538461538	0.538461538	0.538461538	0.538461538	0.538461538	0.538461538	0.538461538	0.615384615	0.307692308	0.307692308	0.307692308	0.307692308	0.307692308	0.307692308	0.307692308	0.307692308	0.307692308
76	Dendroctonus valens	0.769230769	0.769230769	0.769230769	0.769230769	0.769230769	0.769230769	0.769230769	0.769230769	0.769230769	0.769230769	0.769230769	0.769230769	0.769230769	0.769230769	0.769230769	0.769230769	0.769230769	0.769230769	0.769230769	0.769230769	0.769230769	0.769230769	0.769230769	0.538461538	0.538461538	0.538461538	0.538461538	0.538461538	0.538461538	0.538461538	0.538461538	0.538461538	0.538461538	0.538461538	0.538461538	0.538461538	0.538461538	0.538461538	0.615384615	0.307692308	0.307692308	0.307692308	0.307692308	0.307692308	0.307692308	0.307692308	0.307692308	0.307692308
77	Hylurgopinus rufipes	0.769230769	0.769230769	0.769230769	0.769230769	0.769230769	0.769230769	0.769230769	0.769230769	0.769230769	0.769230769	0.769230769	0.769230769	0.769230769	0.769230769	0.769230769	0.769230769	0.769230769	0.769230769	0.769230769	0.769230769	0.769230769	0.769230769	0.769230769	0.538461538	0.538461538	0.538461538	0.538461538	0.538461538	0.538461538	0.538461538	0.538461538	0.538461538	0.538461538	0.538461538	0.538461538	0.538461538	0.538461538	0.538461538	0.615384615	0.461538462	0.461538462	0.461538462	0.461538462	0.461538462	0.461538462	0.461538462	0.461538462	0.461538462
78	Hylurgus ligniperda	0.769230769	0.769230769	0.769230769	0.769230769	0.769230769	0.769230769	0.769230769	0.769230769	0.769230769	0.769230769	0.769230769	0.769230769	0.769230769	0.769230769	0.769230769	0.769230769	0.769230769	0.769230769	0.769230769	0.769230769	0.769230769	0.769230769	0.769230769	0.538461538	0.538461538	0.538461538	0.538461538	0.538461538	0.538461538	0.538461538	0.538461538	0.538461538	0.538461538	0.538461538	0.538461538	0.538461538	0.538461538	0.538461538	0.615384615	0.307692308	0.307692308	0.307692308	0.307692308	0.307692308	0.307692308	0.307692308	0.307692308	0.307692308
79	Pachycotes peregrinus	0.769230769	0.769230769	0.769230769	0.769230769	0.769230769	0.769230769	0.769230769	0.769230769	0.769230769	0.769230769	0.769230769	0.769230769	0.769230769	0.769230769	0.769230769	0.769230769	0.769230769	0.769230769	0.769230769	0.769230769	0.769230769	0.769230769	0.769230769	0.538461538	0.538461538	0.538461538	0.538461538	0.538461538	0.538461538	0.538461538	0.538461538	0.538461538	0.538461538	0.538461538	0.538461538	0.538461538	0.538461538	0.538461538	0.615384615	0.538461538	0.538461538	0.538461538	0.538461538	0.538461538	0.538461538	0.538461538	0.538461538	0.538461538
80	Pseudohylesinus nebulosus	0.769230769	0.769230769	0.769230769	0.769230769	0.769230769	0.769230769	0.769230769	0.769230769	0.769230769	0.769230769	0.769230769	0.769230769	0.769230769	0.769230769	0.769230769	0.769230769	0.769230769	0.769230769	0.769230769	0.769230769	0.769230769	0.769230769	0.769230769	0.538461538	0.538461538	0.538461538	0.538461538	0.538461538	0.538461538	0.538461538	0.538461538	0.538461538	0.538461538	0.538461538	0.538461538	0.538461538	0.538461538	0.538461538	0.615384615	0.384615385	0.384615385	0.384615385	0.384615385	0.384615385	0.384615385	0.384615385	0.384615385	0.384615385
81	Tomicus minor	0.769230769	0.769230769	0.769230769	0.769230769	0.769230769	0.769230769	0.769230769	0.769230769	0.769230769	0.769230769	0.769230769	0.769230769	0.769230769	0.769230769	0.769230769	0.769230769	0.769230769	0.769230769	0.769230769	0.769230769	0.769230769	0.769230769	0.769230769	0.538461538	0.538461538	0.538461538	0.538461538	0.538461538	0.538461538	0.538461538	0.538461538	0.538461538	0.538461538	0.538461538	0.538461538	0.538461538	0.538461538	0.538461538	0.615384615	0.307692308	0.307692308	0.307692308	0.307692308	0.307692308	0.307692308	0.307692308	0.307692308	0.307692308
82	Tomicus piniperda	0.769230769	0.769230769	0.769230769	0.769230769	0.769230769	0.769230769	0.769230769	0.769230769	0.769230769	0.769230769	0.769230769	0.769230769	0.769230769	0.769230769	0.769230769	0.769230769	0.769230769	0.769230769	0.769230769	0.769230769	0.769230769	0.769230769	0.769230769	0.538461538	0.538461538	0.538461538	0.538461538	0.538461538	0.538461538	0.538461538	0.538461538	0.538461538	0.538461538	0.538461538	0.538461538	0.538461538	0.538461538	0.538461538	0.615384615	0.307692308	0.307692308	0.307692308	0.307692308	0.307692308	0.307692308	0.307692308	0.307692308	0.307692308
83	Xylechinus pilosus	0.769230769	0.769230769	0.769230769	0.769230769	0.769230769	0.769230769	0.769230769	0.769230769	0.769230769	0.769230769	0.769230769	0.769230769	0.769230769	0.769230769	0.769230769	0.769230769	0.769230769	0.769230769	0.769230769	0.769230769	0.769230769	0.769230769	0.769230769	0.538461538	0.538461538	0.538461538	0.538461538	0.538461538	0.538461538	0.538461538	0.538461538	0.538461538	0.538461538	0.538461538	0.538461538	0.538461538	0.538461538	0.538461538	0.615384615	0.538461538	0.538461538	0.538461538	0.538461538	0.538461538	0.538461538	0.538461538	0.538461538	0.538461538
84	Chaetoptelius vestitus	0.769230769	0.769230769	0.769230769	0.769230769	0.769230769	0.769230769	0.769230769	0.769230769	0.769230769	0.769230769	0.769230769	0.769230769	0.769230769	0.769230769	0.769230769	0.769230769	0.769230769	0.769230769	0.769230769	0.769230769	0.769230769	0.769230769	0.769230769	0.538461538	0.538461538	0.538461538	0.538461538	0.538461538	0.538461538	0.538461538	0.538461538	0.538461538	0.538461538	0.538461538	0.538461538	0.538461538	0.538461538	0.538461538	0.615384615	0.461538462	0.461538462	0.461538462	0.461538462	0.461538462	0.461538462	0.461538462	0.461538462	0.461538462
85	Ips avulsus	0.769230769	0.769230769	0.769230769	0.769230769	0.769230769	0.769230769	0.769230769	0.769230769	0.769230769	0.769230769	0.769230769	0.769230769	0.769230769	0.769230769	0.769230769	0.769230769	0.769230769	0.769230769	0.769230769	0.769230769	0.769230769	0.769230769	0.769230769	0.615384615	0.615384615	0.615384615	0.615384615	0.615384615	0.615384615	0.615384615	0.615384615	0.615384615	0.615384615	0.615384615	0.615384615	0.615384615	0.615384615	0.615384615	0.538461538	0.615384615	0.615384615	0.615384615	0.615384615	0.615384615	0.615384615	0.615384615	0.615384615	0.615384615
86	Ips bonanseai	0.769230769	0.769230769	0.769230769	0.769230769	0.769230769	0.769230769	0.769230769	0.769230769	0.769230769	0.769230769	0.769230769	0.769230769	0.769230769	0.769230769	0.769230769	0.769230769	0.769230769	0.769230769	0.769230769	0.769230769	0.769230769	0.769230769	0.769230769	0.615384615	0.615384615	0.615384615	0.615384615	0.615384615	0.615384615	0.615384615	0.615384615	0.615384615	0.615384615	0.615384615	0.615384615	0.615384615	0.615384615	0.615384615	0.538461538	0.615384615	0.615384615	0.615384615	0.615384615	0.615384615	0.615384615	0.615384615	0.615384615	0.615384615
87	Ips borealis	0.769230769	0.769230769	0.769230769	0.769230769	0.769230769	0.769230769	0.769230769	0.769230769	0.769230769	0.769230769	0.769230769	0.769230769	0.769230769	0.769230769	0.769230769	0.769230769	0.769230769	0.769230769	0.769230769	0.769230769	0.769230769	0.769230769	0.769230769	0.615384615	0.615384615	0.615384615	0.615384615	0.615384615	0.615384615	0.615384615	0.615384615	0.615384615	0.615384615	0.615384615	0.615384615	0.615384615	0.615384615	0.615384615	0.538461538	0.615384615	0.615384615	0.615384615	0.615384615	0.615384615	0.615384615	0.615384615	0.615384615	0.615384615
88	Ips calligraphus	0.769230769	0.769230769	0.769230769	0.769230769	0.769230769	0.769230769	0.769230769	0.769230769	0.769230769	0.769230769	0.769230769	0.769230769	0.769230769	0.769230769	0.769230769	0.769230769	0.769230769	0.769230769	0.769230769	0.769230769	0.769230769	0.769230769	0.769230769	0.615384615	0.615384615	0.615384615	0.615384615	0.615384615	0.615384615	0.615384615	0.615384615	0.615384615	0.615384615	0.615384615	0.615384615	0.615384615	0.615384615	0.615384615	0.538461538	0.615384615	0.615384615	0.615384615	0.615384615	0.615384615	0.615384615	0.615384615	0.615384615	0.615384615
89	Ips confusus	0.769230769	0.769230769	0.769230769	0.769230769	0.769230769	0.769230769	0.769230769	0.769230769	0.769230769	0.769230769	0.769230769	0.769230769	0.769230769	0.769230769	0.769230769	0.769230769	0.769230769	0.769230769	0.769230769	0.769230769	0.769230769	0.769230769	0.769230769	0.615384615	0.615384615	0.615384615	0.615384615	0.615384615	0.615384615	0.615384615	0.615384615	0.615384615	0.615384615	0.615384615	0.615384615	0.615384615	0.615384615	0.615384615	0.538461538	0.615384615	0.615384615	0.615384615	0.615384615	0.615384615	0.615384615	0.615384615	0.615384615	0.615384615
90	Ips cribricollis	0.769230769	0.769230769	0.769230769	0.769230769	0.769230769	0.769230769	0.769230769	0.769230769	0.769230769	0.769230769	0.769230769	0.769230769	0.769230769	0.769230769	0.769230769	0.769230769	0.769230769	0.769230769	0.769230769	0.769230769	0.769230769	0.769230769	0.769230769	0.615384615	0.615384615	0.615384615	0.615384615	0.615384615	0.615384615	0.615384615	0.615384615	0.615384615	0.615384615	0.615384615	0.615384615	0.615384615	0.615384615	0.615384615	0.538461538	0.615384615	0.615384615	0.615384615	0.615384615	0.615384615	0.615384615	0.615384615	0.615384615	0.615384615
91	Ips emarginatus	0.769230769	0.769230769	0.769230769	0.769230769	0.769230769	0.769230769	0.769230769	0.769230769	0.769230769	0.769230769	0.769230769	0.769230769	0.769230769	0.769230769	0.769230769	0.769230769	0.769230769	0.769230769	0.769230769	0.769230769	0.769230769	0.769230769	0.769230769	0.615384615	0.615384615	0.615384615	0.615384615	0.615384615	0.615384615	0.615384615	0.615384615	0.615384615	0.615384615	0.615384615	0.615384615	0.615384615	0.615384615	0.615384615	0.538461538	0.615384615	0.615384615	0.615384615	0.615384615	0.615384615	0.615384615	0.615384615	0.615384615	0.615384615
92	Ips grandicollis	0.769230769	0.769230769	0.769230769	0.769230769	0.769230769	0.769230769	0.769230769	0.769230769	0.769230769	0.769230769	0.769230769	0.769230769	0.769230769	0.769230769	0.769230769	0.769230769	0.769230769	0.769230769	0.769230769	0.769230769	0.769230769	0.769230769	0.769230769	0.615384615	0.615384615	0.615384615	0.615384615	0.615384615	0.615384615	0.615384615	0.615384615	0.615384615	0.615384615	0.615384615	0.615384615	0.615384615	0.615384615	0.615384615	0.538461538	0.615384615	0.615384615	0.615384615	0.615384615	0.615384615	0.615384615	0.615384615	0.615384615	0.615384615
93	Ips hoppingi	0.769230769	0.769230769	0.769230769	0.769230769	0.769230769	0.769230769	0.769230769	0.769230769	0.769230769	0.769230769	0.769230769	0.769230769	0.769230769	0.769230769	0.769230769	0.769230769	0.769230769	0.769230769	0.769230769	0.769230769	0.769230769	0.769230769	0.769230769	0.615384615	0.615384615	0.615384615	0.615384615	0.615384615	0.615384615	0.615384615	0.615384615	0.615384615	0.615384615	0.615384615	0.615384615	0.615384615	0.615384615	0.615384615	0.538461538	0.615384615	0.615384615	0.615384615	0.615384615	0.615384615	0.615384615	0.615384615	0.615384615	0.615384615
94	Ips hunteri	0.769230769	0.769230769	0.769230769	0.769230769	0.769230769	0.769230769	0.769230769	0.769230769	0.769230769	0.769230769	0.769230769	0.769230769	0.769230769	0.769230769	0.769230769	0.769230769	0.769230769	0.769230769	0.769230769	0.769230769	0.769230769	0.769230769	0.769230769	0.615384615	0.615384615	0.615384615	0.615384615	0.615384615	0.615384615	0.615384615	0.615384615	0.615384615	0.615384615	0.615384615	0.615384615	0.615384615	0.615384615	0.615384615	0.538461538	0.615384615	0.615384615	0.615384615	0.615384615	0.615384615	0.615384615	0.615384615	0.615384615	0.615384615
95	Ips knausi	0.769230769	0.769230769	0.769230769	0.769230769	0.769230769	0.769230769	0.769230769	0.769230769	0.769230769	0.769230769	0.769230769	0.769230769	0.769230769	0.769230769	0.769230769	0.769230769	0.769230769	0.769230769	0.769230769	0.769230769	0.769230769	0.769230769	0.769230769	0.615384615	0.615384615	0.615384615	0.615384615	0.615384615	0.615384615	0.615384615	0.615384615	0.615384615	0.615384615	0.615384615	0.615384615	0.615384615	0.615384615	0.615384615	0.538461538	0.615384615	0.615384615	0.615384615	0.615384615	0.615384615	0.615384615	0.615384615	0.615384615	0.615384615
96	Ips lecontei	0.769230769	0.769230769	0.769230769	0.769230769	0.769230769	0.769230769	0.769230769	0.769230769	0.769230769	0.769230769	0.769230769	0.769230769	0.769230769	0.769230769	0.769230769	0.769230769	0.769230769	0.769230769	0.769230769	0.769230769	0.769230769	0.769230769	0.769230769	0.615384615	0.615384615	0.615384615	0.615384615	0.615384615	0.615384615	0.615384615	0.615384615	0.615384615	0.615384615	0.615384615	0.615384615	0.615384615	0.615384615	0.615384615	0.538461538	0.615384615	0.615384615	0.615384615	0.615384615	0.615384615	0.615384615	0.615384615	0.615384615	0.615384615
97	Ips montanus	0.769230769	0.769230769	0.769230769	0.769230769	0.769230769	0.769230769	0.769230769	0.769230769	0.769230769	0.769230769	0.769230769	0.769230769	0.769230769	0.769230769	0.769230769	0.769230769	0.769230769	0.769230769	0.769230769	0.769230769	0.769230769	0.769230769	0.769230769	0.615384615	0.615384615	0.615384615	0.615384615	0.615384615	0.615384615	0.615384615	0.615384615	0.615384615	0.615384615	0.615384615	0.615384615	0.615384615	0.615384615	0.615384615	0.538461538	0.615384615	0.615384615	0.615384615	0.615384615	0.615384615	0.615384615	0.615384615	0.615384615	0.615384615
98	Ips paraconfusus	0.769230769	0.769230769	0.769230769	0.769230769	0.769230769	0.769230769	0.769230769	0.769230769	0.769230769	0.769230769	0.769230769	0.769230769	0.769230769	0.769230769	0.769230769	0.769230769	0.769230769	0.769230769	0.769230769	0.769230769	0.769230769	0.769230769	0.769230769	0.615384615	0.615384615	0.615384615	0.615384615	0.615384615	0.615384615	0.615384615	0.615384615	0.615384615	0.615384615	0.615384615	0.615384615	0.615384615	0.615384615	0.615384615	0.538461538	0.615384615	0.615384615	0.615384615	0.615384615	0.615384615	0.615384615	0.615384615	0.615384615	0.615384615
99	Ips perroti	0.769230769	0.769230769	0.769230769	0.769230769	0.769230769	0.769230769	0.769230769	0.769230769	0.769230769	0.769230769	0.769230769	0.769230769	0.769230769	0.769230769	0.769230769	0.769230769	0.769230769	0.769230769	0.769230769	0.769230769	0.769230769	0.769230769	0.769230769	0.615384615	0.615384615	0.615384615	0.615384615	0.615384615	0.615384615	0.615384615	0.615384615	0.615384615	0.615384615	0.615384615	0.615384615	0.615384615	0.615384615	0.615384615	0.538461538	0.615384615	0.615384615	0.615384615	0.615384615	0.615384615	0.615384615	0.615384615	0.615384615	0.615384615
100	Ips perturbatus	0.769230769	0.769230769	0.769230769	0.769230769	0.769230769	0.769230769	0.769230769	0.769230769	0.769230769	0.769230769	0.769230769	0.769230769	0.769230769	0.769230769	0.769230769	0.769230769	0.769230769	0.769230769	0.769230769	0.769230769	0.769230769	0.769230769	0.769230769	0.615384615	0.615384615	0.615384615	0.615384615	0.615384615	0.615384615	0.615384615	0.615384615	0.615384615	0.615384615	0.615384615	0.615384615	0.615384615	0.615384615	0.615384615	0.538461538	0.615384615	0.615384615	0.615384615	0.615384615	0.615384615	0.615384615	0.615384615	0.615384615	0.615384615
101	Ips pilifrons	0.769230769	0.769230769	0.769230769	0.769230769	0.769230769	0.769230769	0.769230769	0.769230769	0.769230769	0.769230769	0.769230769	0.769230769	0.769230769	0.769230769	0.769230769	0.769230769	0.769230769	0.769230769	0.769230769	0.769230769	0.769230769	0.769230769	0.769230769	0.615384615	0.615384615	0.615384615	0.615384615	0.615384615	0.615384615	0.615384615	0.615384615	0.615384615	0.615384615	0.615384615	0.615384615	0.615384615	0.615384615	0.615384615	0.538461538	0.615384615	0.615384615	0.615384615	0.615384615	0.615384615	0.615384615	0.615384615	0.615384615	0.615384615
102	Ips pini	0.769230769	0.769230769	0.769230769	0.769230769	0.769230769	0.769230769	0.769230769	0.769230769	0.769230769	0.769230769	0.769230769	0.769230769	0.769230769	0.769230769	0.769230769	0.769230769	0.769230769	0.769230769	0.769230769	0.769230769	0.769230769	0.769230769	0.769230769	0.615384615	0.615384615	0.615384615	0.615384615	0.615384615	0.615384615	0.615384615	0.615384615	0.615384615	0.615384615	0.615384615	0.615384615	0.615384615	0.615384615	0.615384615	0.538461538	0.615384615	0.615384615	0.615384615	0.615384615	0.615384615	0.615384615	0.615384615	0.615384615	0.615384615
103	Ips plastographus	0.769230769	0.769230769	0.769230769	0.769230769	0.769230769	0.769230769	0.769230769	0.769230769	0.769230769	0.769230769	0.769230769	0.769230769	0.769230769	0.769230769	0.769230769	0.769230769	0.769230769	0.769230769	0.769230769	0.769230769	0.769230769	0.769230769	0.769230769	0.615384615	0.615384615	0.615384615	0.615384615	0.615384615	0.615384615	0.615384615	0.615384615	0.615384615	0.615384615	0.615384615	0.615384615	0.615384615	0.615384615	0.615384615	0.538461538	0.615384615	0.615384615	0.615384615	0.615384615	0.615384615	0.615384615	0.615384615	0.615384615	0.615384615
104	Ips sabinianae	0.769230769	0.769230769	0.769230769	0.769230769	0.769230769	0.769230769	0.769230769	0.769230769	0.769230769	0.769230769	0.769230769	0.769230769	0.769230769	0.769230769	0.769230769	0.769230769	0.769230769	0.769230769	0.769230769	0.769230769	0.769230769	0.769230769	0.769230769	0.615384615	0.615384615	0.615384615	0.615384615	0.615384615	0.615384615	0.615384615	0.615384615	0.615384615	0.615384615	0.615384615	0.615384615	0.615384615	0.615384615	0.615384615	0.538461538	0.615384615	0.615384615	0.615384615	0.615384615	0.615384615	0.615384615	0.615384615	0.615384615	0.615384615
105	Ips sexdentatus	0.769230769	0.769230769	0.769230769	0.769230769	0.769230769	0.769230769	0.769230769	0.769230769	0.769230769	0.769230769	0.769230769	0.769230769	0.769230769	0.769230769	0.769230769	0.769230769	0.769230769	0.769230769	0.769230769	0.769230769	0.769230769	0.769230769	0.769230769	0.615384615	0.615384615	0.615384615	0.615384615	0.615384615	0.615384615	0.615384615	0.615384615	0.615384615	0.615384615	0.615384615	0.615384615	0.615384615	0.615384615	0.615384615	0.538461538	0.615384615	0.615384615	0.615384615	0.615384615	0.615384615	0.615384615	0.615384615	0.615384615	0.615384615
106	Ips tridens	0.769230769	0.769230769	0.769230769	0.769230769	0.769230769	0.769230769	0.769230769	0.769230769	0.769230769	0.769230769	0.769230769	0.769230769	0.769230769	0.769230769	0.769230769	0.769230769	0.769230769	0.769230769	0.769230769	0.769230769	0.769230769	0.769230769	0.769230769	0.615384615	0.615384615	0.615384615	0.615384615	0.615384615	0.615384615	0.615384615	0.615384615	0.615384615	0.615384615	0.615384615	0.615384615	0.615384615	0.615384615	0.615384615	0.538461538	0.615384615	0.615384615	0.615384615	0.615384615	0.615384615	0.615384615	0.615384615	0.615384615	0.615384615
107	Ips typographus	0.769230769	0.769230769	0.769230769	0.769230769	0.769230769	0.769230769	0.769230769	0.769230769	0.769230769	0.769230769	0.769230769	0.769230769	0.769230769	0.769230769	0.769230769	0.769230769	0.769230769	0.769230769	0.769230769	0.769230769	0.769230769	0.769230769	0.769230769	0.615384615	0.615384615	0.615384615	0.615384615	0.615384615	0.615384615	0.615384615	0.615384615	0.615384615	0.615384615	0.615384615	0.615384615	0.615384615	0.615384615	0.615384615	0.538461538	0.615384615	0.615384615	0.615384615	0.615384615	0.615384615	0.615384615	0.615384615	0.615384615	0.615384615
108	Ips woodi	0.769230769	0.769230769	0.769230769	0.769230769	0.769230769	0.769230769	0.769230769	0.769230769	0.769230769	0.769230769	0.769230769	0.769230769	0.769230769	0.769230769	0.769230769	0.769230769	0.769230769	0.769230769	0.769230769	0.769230769	0.769230769	0.769230769	0.769230769	0.615384615	0.615384615	0.615384615	0.615384615	0.615384615	0.615384615	0.615384615	0.615384615	0.615384615	0.615384615	0.615384615	0.615384615	0.615384615	0.615384615	0.615384615	0.538461538	0.615384615	0.615384615	0.615384615	0.615384615	0.615384615	0.615384615	0.615384615	0.615384615	0.615384615
109	Orthotomicus caelatus	0.769230769	0.769230769	0.769230769	0.769230769	0.769230769	0.769230769	0.769230769	0.769230769	0.769230769	0.769230769	0.769230769	0.769230769	0.769230769	0.769230769	0.769230769	0.769230769	0.769230769	0.769230769	0.769230769	0.769230769	0.769230769	0.769230769	0.769230769	0.615384615	0.615384615	0.615384615	0.615384615	0.615384615	0.615384615	0.615384615	0.615384615	0.615384615	0.615384615	0.615384615	0.615384615	0.615384615	0.615384615	0.615384615	0.538461538	0.615384615	0.615384615	0.615384615	0.615384615	0.615384615	0.615384615	0.615384615	0.615384615	0.615384615
110	Orthotomicus latidens	0.769230769	0.769230769	0.769230769	0.769230769	0.769230769	0.769230769	0.769230769	0.769230769	0.769230769	0.769230769	0.769230769	0.769230769	0.769230769	0.769230769	0.769230769	0.769230769	0.769230769	0.769230769	0.769230769	0.769230769	0.769230769	0.769230769	0.769230769	0.615384615	0.615384615	0.615384615	0.615384615	0.615384615	0.615384615	0.615384615	0.615384615	0.615384615	0.615384615	0.615384615	0.615384615	0.615384615	0.615384615	0.615384615	0.538461538	0.615384615	0.615384615	0.615384615	0.615384615	0.615384615	0.615384615	0.615384615	0.615384615	0.615384615
111	Pseudips concinnus	0.769230769	0.769230769	0.769230769	0.769230769	0.769230769	0.769230769	0.769230769	0.769230769	0.769230769	0.769230769	0.769230769	0.769230769	0.769230769	0.769230769	0.769230769	0.769230769	0.769230769	0.769230769	0.769230769	0.769230769	0.769230769	0.769230769	0.769230769	0.615384615	0.615384615	0.615384615	0.615384615	0.615384615	0.615384615	0.615384615	0.615384615	0.615384615	0.615384615	0.615384615	0.615384615	0.615384615	0.615384615	0.615384615	0.538461538	0.615384615	0.615384615	0.615384615	0.615384615	0.615384615	0.615384615	0.615384615	0.615384615	0.615384615
112	Pseudips mexicanus	0.769230769	0.769230769	0.769230769	0.769230769	0.769230769	0.769230769	0.769230769	0.769230769	0.769230769	0.769230769	0.769230769	0.769230769	0.769230769	0.769230769	0.769230769	0.769230769	0.769230769	0.769230769	0.769230769	0.769230769	0.769230769	0.769230769	0.769230769	0.615384615	0.615384615	0.615384615	0.615384615	0.615384615	0.615384615	0.615384615	0.615384615	0.615384615	0.615384615	0.615384615	0.615384615	0.615384615	0.615384615	0.615384615	0.538461538	0.615384615	0.615384615	0.615384615	0.615384615	0.615384615	0.615384615	0.615384615	0.615384615	0.615384615
113	Dendrosinus bourreriae	0.769230769	0.769230769	0.769230769	0.769230769	0.769230769	0.769230769	0.769230769	0.769230769	0.769230769	0.769230769	0.769230769	0.769230769	0.769230769	0.769230769	0.769230769	0.769230769	0.769230769	0.769230769	0.769230769	0.769230769	0.769230769	0.769230769	0.769230769	0.538461538	0.538461538	0.538461538	0.538461538	0.538461538	0.538461538	0.538461538	0.538461538	0.538461538	0.538461538	0.538461538	0.538461538	0.538461538	0.538461538	0.538461538	0.615384615	0.538461538	0.538461538	0.538461538	0.538461538	0.538461538	0.538461538	0.538461538	0.538461538	0.538461538
114	Phloeosinus aubei	0.769230769	0.769230769	0.769230769	0.769230769	0.769230769	0.769230769	0.769230769	0.769230769	0.769230769	0.769230769	0.769230769	0.769230769	0.769230769	0.769230769	0.769230769	0.769230769	0.769230769	0.769230769	0.769230769	0.769230769	0.769230769	0.769230769	0.769230769	0.538461538	0.538461538	0.538461538	0.538461538	0.538461538	0.538461538	0.538461538	0.538461538	0.538461538	0.538461538	0.538461538	0.538461538	0.538461538	0.538461538	0.538461538	0.615384615	0.538461538	0.538461538	0.538461538	0.538461538	0.538461538	0.538461538	0.538461538	0.538461538	0.538461538
115	Phloeosinus cupressi	0.769230769	0.769230769	0.769230769	0.769230769	0.769230769	0.769230769	0.769230769	0.769230769	0.769230769	0.769230769	0.769230769	0.769230769	0.769230769	0.769230769	0.769230769	0.769230769	0.769230769	0.769230769	0.769230769	0.769230769	0.769230769	0.769230769	0.769230769	0.538461538	0.538461538	0.538461538	0.538461538	0.538461538	0.538461538	0.538461538	0.538461538	0.538461538	0.538461538	0.538461538	0.538461538	0.538461538	0.538461538	0.538461538	0.615384615	0.538461538	0.538461538	0.538461538	0.538461538	0.538461538	0.538461538	0.538461538	0.538461538	0.538461538
116	Phloeosinus dentatus	0.769230769	0.769230769	0.769230769	0.769230769	0.769230769	0.769230769	0.769230769	0.769230769	0.769230769	0.769230769	0.769230769	0.769230769	0.769230769	0.769230769	0.769230769	0.769230769	0.769230769	0.769230769	0.769230769	0.769230769	0.769230769	0.769230769	0.769230769	0.538461538	0.538461538	0.538461538	0.538461538	0.538461538	0.538461538	0.538461538	0.538461538	0.538461538	0.538461538	0.538461538	0.538461538	0.538461538	0.538461538	0.538461538	0.615384615	0.538461538	0.538461538	0.538461538	0.538461538	0.538461538	0.538461538	0.538461538	0.538461538	0.538461538
117	Phloeosinus punctatus	0.769230769	0.769230769	0.769230769	0.769230769	0.769230769	0.769230769	0.769230769	0.769230769	0.769230769	0.769230769	0.769230769	0.769230769	0.769230769	0.769230769	0.769230769	0.769230769	0.769230769	0.769230769	0.769230769	0.769230769	0.769230769	0.769230769	0.769230769	0.538461538	0.538461538	0.538461538	0.538461538	0.538461538	0.538461538	0.538461538	0.538461538	0.538461538	0.538461538	0.538461538	0.538461538	0.538461538	0.538461538	0.538461538	0.615384615	0.538461538	0.538461538	0.538461538	0.538461538	0.538461538	0.538461538	0.538461538	0.538461538	0.538461538
118	Phloeotribus caucasicus	0.769230769	0.769230769	0.769230769	0.769230769	0.769230769	0.769230769	0.769230769	0.769230769	0.769230769	0.769230769	0.769230769	0.769230769	0.769230769	0.769230769	0.769230769	0.769230769	0.769230769	0.769230769	0.769230769	0.769230769	0.769230769	0.769230769	0.769230769	0.538461538	0.538461538	0.538461538	0.538461538	0.538461538	0.538461538	0.538461538	0.538461538	0.538461538	0.538461538	0.538461538	0.538461538	0.538461538	0.538461538	0.538461538	0.615384615	0.538461538	0.538461538	0.538461538	0.538461538	0.538461538	0.538461538	0.538461538	0.538461538	0.538461538
119	Phloeotribus liminaris	0.769230769	0.769230769	0.769230769	0.769230769	0.769230769	0.769230769	0.769230769	0.769230769	0.769230769	0.769230769	0.769230769	0.769230769	0.769230769	0.769230769	0.769230769	0.769230769	0.769230769	0.769230769	0.769230769	0.769230769	0.769230769	0.769230769	0.769230769	0.538461538	0.538461538	0.538461538	0.538461538	0.538461538	0.538461538	0.538461538	0.538461538	0.538461538	0.538461538	0.538461538	0.538461538	0.538461538	0.538461538	0.538461538	0.615384615	0.538461538	0.538461538	0.538461538	0.538461538	0.538461538	0.538461538	0.538461538	0.538461538	0.538461538
120	Phloeotribus rhododactylus	0.769230769	0.769230769	0.769230769	0.769230769	0.769230769	0.769230769	0.769230769	0.769230769	0.769230769	0.769230769	0.769230769	0.769230769	0.769230769	0.769230769	0.769230769	0.769230769	0.769230769	0.769230769	0.769230769	0.769230769	0.769230769	0.769230769	0.769230769	0.538461538	0.538461538	0.538461538	0.538461538	0.538461538	0.538461538	0.538461538	0.538461538	0.538461538	0.538461538	0.538461538	0.538461538	0.538461538	0.538461538	0.538461538	0.615384615	0.538461538	0.538461538	0.538461538	0.538461538	0.538461538	0.538461538	0.538461538	0.538461538	0.538461538
121	Phloeotribus scarabaeoides	0.769230769	0.769230769	0.769230769	0.769230769	0.769230769	0.769230769	0.769230769	0.769230769	0.769230769	0.769230769	0.769230769	0.769230769	0.769230769	0.769230769	0.769230769	0.769230769	0.769230769	0.769230769	0.769230769	0.769230769	0.769230769	0.769230769	0.769230769	0.538461538	0.538461538	0.538461538	0.538461538	0.538461538	0.538461538	0.538461538	0.538461538	0.538461538	0.538461538	0.538461538	0.538461538	0.538461538	0.538461538	0.538461538	0.615384615	0.538461538	0.538461538	0.538461538	0.538461538	0.538461538	0.538461538	0.538461538	0.538461538	0.538461538
122	Phloeotribus spinulosus	0.769230769	0.769230769	0.769230769	0.769230769	0.769230769	0.769230769	0.769230769	0.769230769	0.769230769	0.769230769	0.769230769	0.769230769	0.769230769	0.769230769	0.769230769	0.769230769	0.769230769	0.769230769	0.769230769	0.769230769	0.769230769	0.769230769	0.769230769	0.538461538	0.538461538	0.538461538	0.538461538	0.538461538	0.538461538	0.538461538	0.538461538	0.538461538	0.538461538	0.538461538	0.538461538	0.538461538	0.538461538	0.538461538	0.615384615	0.538461538	0.538461538	0.538461538	0.538461538	0.538461538	0.538461538	0.538461538	0.538461538	0.538461538
123	Carphoborus bicornis	0.769230769	0.769230769	0.769230769	0.769230769	0.769230769	0.769230769	0.769230769	0.769230769	0.769230769	0.769230769	0.769230769	0.769230769	0.769230769	0.769230769	0.769230769	0.769230769	0.769230769	0.769230769	0.769230769	0.769230769	0.769230769	0.769230769	0.769230769	0.307692308	0.307692308	0.307692308	0.307692308	0.307692308	0.307692308	0.307692308	0.307692308	0.307692308	0.307692308	0.307692308	0.307692308	0.307692308	0.307692308	0.307692308	0.615384615	0.538461538	0.538461538	0.538461538	0.538461538	0.538461538	0.538461538	0.538461538	0.538461538	0.538461538
124	Polygraphus grandiclava	0.769230769	0.769230769	0.769230769	0.769230769	0.769230769	0.769230769	0.769230769	0.769230769	0.769230769	0.769230769	0.769230769	0.769230769	0.769230769	0.769230769	0.769230769	0.769230769	0.769230769	0.769230769	0.769230769	0.769230769	0.769230769	0.769230769	0.769230769	0.615384615	0.615384615	0.615384615	0.615384615	0.615384615	0.615384615	0.615384615	0.615384615	0.615384615	0.615384615	0.615384615	0.615384615	0.615384615	0.615384615	0.615384615	0.576923077	0.615384615	0.615384615	0.615384615	0.615384615	0.615384615	0.615384615	0.615384615	0.615384615	0.615384615
125	Polygraphus jezoensis	0.769230769	0.769230769	0.769230769	0.769230769	0.769230769	0.769230769	0.769230769	0.769230769	0.769230769	0.769230769	0.769230769	0.769230769	0.769230769	0.769230769	0.769230769	0.769230769	0.769230769	0.769230769	0.769230769	0.769230769	0.769230769	0.769230769	0.769230769	0.615384615	0.615384615	0.615384615	0.615384615	0.615384615	0.615384615	0.615384615	0.615384615	0.615384615	0.615384615	0.615384615	0.615384615	0.615384615	0.615384615	0.615384615	0.576923077	0.615384615	0.615384615	0.615384615	0.615384615	0.615384615	0.615384615	0.615384615	0.615384615	0.615384615
126	Polygraphus major	0.769230769	0.769230769	0.769230769	0.769230769	0.769230769	0.769230769	0.769230769	0.769230769	0.769230769	0.769230769	0.769230769	0.769230769	0.769230769	0.769230769	0.769230769	0.769230769	0.769230769	0.769230769	0.769230769	0.769230769	0.769230769	0.769230769	0.769230769	0.615384615	0.615384615	0.615384615	0.615384615	0.615384615	0.615384615	0.615384615	0.615384615	0.615384615	0.615384615	0.615384615	0.615384615	0.615384615	0.615384615	0.615384615	0.576923077	0.615384615	0.615384615	0.615384615	0.615384615	0.615384615	0.615384615	0.615384615	0.615384615	0.615384615
127	Polygraphus nigrielytris	0.769230769	0.769230769	0.769230769	0.769230769	0.769230769	0.769230769	0.769230769	0.769230769	0.769230769	0.769230769	0.769230769	0.769230769	0.769230769	0.769230769	0.769230769	0.769230769	0.769230769	0.769230769	0.769230769	0.769230769	0.769230769	0.769230769	0.769230769	0.615384615	0.615384615	0.615384615	0.615384615	0.615384615	0.615384615	0.615384615	0.615384615	0.615384615	0.615384615	0.615384615	0.615384615	0.615384615	0.615384615	0.615384615	0.576923077	0.615384615	0.615384615	0.615384615	0.615384615	0.615384615	0.615384615	0.615384615	0.615384615	0.615384615
128	Polygraphus poligraphus	0.769230769	0.769230769	0.769230769	0.769230769	0.769230769	0.769230769	0.769230769	0.769230769	0.769230769	0.769230769	0.769230769	0.769230769	0.769230769	0.769230769	0.769230769	0.769230769	0.769230769	0.769230769	0.769230769	0.769230769	0.769230769	0.769230769	0.769230769	0.615384615	0.615384615	0.615384615	0.615384615	0.615384615	0.615384615	0.615384615	0.615384615	0.615384615	0.615384615	0.615384615	0.615384615	0.615384615	0.615384615	0.615384615	0.576923077	0.615384615	0.615384615	0.615384615	0.615384615	0.615384615	0.615384615	0.615384615	0.615384615	0.615384615
129	Polygraphus proximus	0.769230769	0.769230769	0.769230769	0.769230769	0.769230769	0.769230769	0.769230769	0.769230769	0.769230769	0.769230769	0.769230769	0.769230769	0.769230769	0.769230769	0.769230769	0.769230769	0.769230769	0.769230769	0.769230769	0.769230769	0.769230769	0.769230769	0.769230769	0.615384615	0.615384615	0.615384615	0.615384615	0.615384615	0.615384615	0.615384615	0.615384615	0.615384615	0.615384615	0.615384615	0.615384615	0.615384615	0.615384615	0.615384615	0.576923077	0.615384615	0.615384615	0.615384615	0.615384615	0.615384615	0.615384615	0.615384615	0.615384615	0.615384615
130	Polygraphus rufipennis	0.769230769	0.769230769	0.769230769	0.769230769	0.769230769	0.769230769	0.769230769	0.769230769	0.769230769	0.769230769	0.769230769	0.769230769	0.769230769	0.769230769	0.769230769	0.769230769	0.769230769	0.769230769	0.769230769	0.769230769	0.769230769	0.769230769	0.769230769	0.615384615	0.615384615	0.615384615	0.615384615	0.615384615	0.615384615	0.615384615	0.615384615	0.615384615	0.615384615	0.615384615	0.615384615	0.615384615	0.615384615	0.615384615	0.576923077	0.615384615	0.615384615	0.615384615	0.615384615	0.615384615	0.615384615	0.615384615	0.615384615	0.615384615
131	Polygraphus subopacus	0.769230769	0.769230769	0.769230769	0.769230769	0.769230769	0.769230769	0.769230769	0.769230769	0.769230769	0.769230769	0.769230769	0.769230769	0.769230769	0.769230769	0.769230769	0.769230769	0.769230769	0.769230769	0.769230769	0.769230769	0.769230769	0.769230769	0.769230769	0.615384615	0.615384615	0.615384615	0.615384615	0.615384615	0.615384615	0.615384615	0.615384615	0.615384615	0.615384615	0.615384615	0.615384615	0.615384615	0.615384615	0.615384615	0.576923077	0.615384615	0.615384615	0.615384615	0.615384615	0.615384615	0.615384615	0.615384615	0.615384615	0.615384615
132	Scolytus abietis	0.769230769	0.769230769	0.769230769	0.769230769	0.769230769	0.769230769	0.769230769	0.769230769	0.769230769	0.769230769	0.769230769	0.769230769	0.769230769	0.769230769	0.769230769	0.769230769	0.769230769	0.769230769	0.769230769	0.769230769	0.769230769	0.769230769	0.769230769	0.692307692	0.692307692	0.692307692	0.692307692	0.692307692	0.692307692	0.692307692	0.692307692	0.692307692	0.692307692	0.692307692	0.692307692	0.692307692	0.692307692	0.692307692	0.692307692	0.692307692	0.692307692	0.692307692	0.692307692	0.692307692	0.692307692	0.692307692	0.692307692	0.692307692
133	Scolytus carpini	0.769230769	0.769230769	0.769230769	0.769230769	0.769230769	0.769230769	0.769230769	0.769230769	0.769230769	0.769230769	0.769230769	0.769230769	0.769230769	0.769230769	0.769230769	0.769230769	0.769230769	0.769230769	0.769230769	0.769230769	0.769230769	0.769230769	0.769230769	0.692307692	0.692307692	0.692307692	0.692307692	0.692307692	0.692307692	0.692307692	0.692307692	0.692307692	0.692307692	0.692307692	0.692307692	0.692307692	0.692307692	0.692307692	0.692307692	0.692307692	0.692307692	0.692307692	0.692307692	0.692307692	0.692307692	0.692307692	0.692307692	0.692307692
134	Scolytus claviger	0.769230769	0.769230769	0.769230769	0.769230769	0.769230769	0.769230769	0.769230769	0.769230769	0.769230769	0.769230769	0.769230769	0.769230769	0.769230769	0.769230769	0.769230769	0.769230769	0.769230769	0.769230769	0.769230769	0.769230769	0.769230769	0.769230769	0.769230769	0.692307692	0.692307692	0.692307692	0.692307692	0.692307692	0.692307692	0.692307692	0.692307692	0.692307692	0.692307692	0.692307692	0.692307692	0.692307692	0.692307692	0.692307692	0.692307692	0.692307692	0.692307692	0.692307692	0.692307692	0.692307692	0.692307692	0.692307692	0.692307692	0.692307692
135	Scolytus intricatus	0.769230769	0.769230769	0.769230769	0.769230769	0.769230769	0.769230769	0.769230769	0.769230769	0.769230769	0.769230769	0.769230769	0.769230769	0.769230769	0.769230769	0.769230769	0.769230769	0.769230769	0.769230769	0.769230769	0.769230769	0.769230769	0.769230769	0.769230769	0.692307692	0.692307692	0.692307692	0.692307692	0.692307692	0.692307692	0.692307692	0.692307692	0.692307692	0.692307692	0.692307692	0.692307692	0.692307692	0.692307692	0.692307692	0.692307692	0.692307692	0.692307692	0.692307692	0.692307692	0.692307692	0.692307692	0.692307692	0.692307692	0.692307692
136	Scolytus laevis	0.769230769	0.769230769	0.769230769	0.769230769	0.769230769	0.769230769	0.769230769	0.769230769	0.769230769	0.769230769	0.769230769	0.769230769	0.769230769	0.769230769	0.769230769	0.769230769	0.769230769	0.769230769	0.769230769	0.769230769	0.769230769	0.769230769	0.769230769	0.692307692	0.692307692	0.692307692	0.692307692	0.692307692	0.692307692	0.692307692	0.692307692	0.692307692	0.692307692	0.692307692	0.692307692	0.692307692	0.692307692	0.692307692	0.692307692	0.692307692	0.692307692	0.692307692	0.692307692	0.692307692	0.692307692	0.692307692	0.692307692	0.692307692
137	Scolytus mali	0.769230769	0.769230769	0.769230769	0.769230769	0.769230769	0.769230769	0.769230769	0.769230769	0.769230769	0.769230769	0.769230769	0.769230769	0.769230769	0.769230769	0.769230769	0.769230769	0.769230769	0.769230769	0.769230769	0.769230769	0.769230769	0.769230769	0.769230769	0.692307692	0.692307692	0.692307692	0.692307692	0.692307692	0.692307692	0.692307692	0.692307692	0.692307692	0.692307692	0.692307692	0.692307692	0.692307692	0.692307692	0.692307692	0.692307692	0.692307692	0.692307692	0.692307692	0.692307692	0.692307692	0.692307692	0.692307692	0.692307692	0.692307692
138	Scolytus multistriatus	0.769230769	0.769230769	0.769230769	0.769230769	0.769230769	0.769230769	0.769230769	0.769230769	0.769230769	0.769230769	0.769230769	0.769230769	0.769230769	0.769230769	0.769230769	0.769230769	0.769230769	0.769230769	0.769230769	0.769230769	0.769230769	0.769230769	0.769230769	0.692307692	0.692307692	0.692307692	0.692307692	0.692307692	0.692307692	0.692307692	0.692307692	0.692307692	0.692307692	0.692307692	0.692307692	0.692307692	0.692307692	0.692307692	0.692307692	0.692307692	0.692307692	0.692307692	0.692307692	0.692307692	0.692307692	0.692307692	0.692307692	0.692307692
139	Scolytus pygmaeus	0.769230769	0.769230769	0.769230769	0.769230769	0.769230769	0.769230769	0.769230769	0.769230769	0.769230769	0.769230769	0.769230769	0.769230769	0.769230769	0.769230769	0.769230769	0.769230769	0.769230769	0.769230769	0.769230769	0.769230769	0.769230769	0.769230769	0.769230769	0.692307692	0.692307692	0.692307692	0.692307692	0.692307692	0.692307692	0.692307692	0.692307692	0.692307692	0.692307692	0.692307692	0.692307692	0.692307692	0.692307692	0.692307692	0.692307692	0.692307692	0.692307692	0.692307692	0.692307692	0.692307692	0.692307692	0.692307692	0.692307692	0.692307692
140	Scolytus ratzeburgii	0.769230769	0.769230769	0.769230769	0.769230769	0.769230769	0.769230769	0.769230769	0.769230769	0.769230769	0.769230769	0.769230769	0.769230769	0.769230769	0.769230769	0.769230769	0.769230769	0.769230769	0.769230769	0.769230769	0.769230769	0.769230769	0.769230769	0.769230769	0.692307692	0.692307692	0.692307692	0.692307692	0.692307692	0.692307692	0.692307692	0.692307692	0.692307692	0.692307692	0.692307692	0.692307692	0.692307692	0.692307692	0.692307692	0.692307692	0.692307692	0.692307692	0.692307692	0.692307692	0.692307692	0.692307692	0.692307692	0.692307692	0.692307692
141	Scolytus rugulosus	0.769230769	0.769230769	0.769230769	0.769230769	0.769230769	0.769230769	0.769230769	0.769230769	0.769230769	0.769230769	0.769230769	0.769230769	0.769230769	0.769230769	0.769230769	0.769230769	0.769230769	0.769230769	0.769230769	0.769230769	0.769230769	0.769230769	0.769230769	0.692307692	0.692307692	0.692307692	0.692307692	0.692307692	0.692307692	0.692307692	0.692307692	0.692307692	0.692307692	0.692307692	0.692307692	0.692307692	0.692307692	0.692307692	0.692307692	0.692307692	0.692307692	0.692307692	0.692307692	0.692307692	0.692307692	0.692307692	0.692307692	0.692307692
142	Scolytus scolytus	0.769230769	0.769230769	0.769230769	0.769230769	0.769230769	0.769230769	0.769230769	0.769230769	0.769230769	0.769230769	0.769230769	0.769230769	0.769230769	0.769230769	0.769230769	0.769230769	0.769230769	0.769230769	0.769230769	0.769230769	0.769230769	0.769230769	0.769230769	0.692307692	0.692307692	0.692307692	0.692307692	0.692307692	0.692307692	0.692307692	0.692307692	0.692307692	0.692307692	0.692307692	0.692307692	0.692307692	0.692307692	0.692307692	0.692307692	0.692307692	0.692307692	0.692307692	0.692307692	0.692307692	0.692307692	0.692307692	0.692307692	0.692307692
143	Scolytus ventralis	0.769230769	0.769230769	0.769230769	0.769230769	0.769230769	0.769230769	0.769230769	0.769230769	0.769230769	0.769230769	0.769230769	0.769230769	0.769230769	0.769230769	0.769230769	0.769230769	0.769230769	0.769230769	0.769230769	0.769230769	0.769230769	0.769230769	0.769230769	0.692307692	0.692307692	0.692307692	0.692307692	0.692307692	0.692307692	0.692307692	0.692307692	0.692307692	0.692307692	0.692307692	0.692307692	0.692307692	0.692307692	0.692307692	0.692307692	0.692307692	0.692307692	0.692307692	0.692307692	0.692307692	0.692307692	0.692307692	0.692307692	0.692307692
144	Ambrosiodmus obliquus	0.769230769	0.769230769	0.769230769	0.769230769	0.769230769	0.769230769	0.769230769	0.769230769	0.769230769	0.769230769	0.769230769	0.769230769	0.769230769	0.769230769	0.769230769	0.769230769	0.769230769	0.769230769	0.769230769	0.769230769	0.769230769	0.769230769	0.769230769	0.615384615	0.615384615	0.615384615	0.615384615	0.615384615	0.615384615	0.615384615	0.615384615	0.615384615	0.615384615	0.615384615	0.615384615	0.615384615	0.615384615	0.615384615	0.461538462	0.615384615	0.615384615	0.615384615	0.615384615	0.615384615	0.615384615	0.615384615	0.615384615	0.615384615
145	Cnestus mutilatus	0.769230769	0.769230769	0.769230769	0.769230769	0.769230769	0.769230769	0.769230769	0.769230769	0.769230769	0.769230769	0.769230769	0.769230769	0.769230769	0.769230769	0.769230769	0.769230769	0.769230769	0.769230769	0.769230769	0.769230769	0.769230769	0.769230769	0.769230769	0.615384615	0.615384615	0.615384615	0.615384615	0.615384615	0.615384615	0.615384615	0.615384615	0.615384615	0.615384615	0.615384615	0.615384615	0.615384615	0.615384615	0.615384615	0.461538462	0.615384615	0.615384615	0.615384615	0.615384615	0.615384615	0.615384615	0.615384615	0.615384615	0.615384615
146	Dryoxylon onoharaense	0.769230769	0.769230769	0.769230769	0.769230769	0.769230769	0.769230769	0.769230769	0.769230769	0.769230769	0.769230769	0.769230769	0.769230769	0.769230769	0.769230769	0.769230769	0.769230769	0.769230769	0.769230769	0.769230769	0.769230769	0.769230769	0.769230769	0.769230769	0.615384615	0.615384615	0.615384615	0.615384615	0.615384615	0.615384615	0.615384615	0.615384615	0.615384615	0.615384615	0.615384615	0.615384615	0.615384615	0.615384615	0.615384615	0.461538462	0.615384615	0.615384615	0.615384615	0.615384615	0.615384615	0.615384615	0.615384615	0.615384615	0.615384615
147	Xyleborus affinis	0.769230769	0.769230769	0.769230769	0.769230769	0.769230769	0.769230769	0.769230769	0.769230769	0.769230769	0.769230769	0.769230769	0.769230769	0.769230769	0.769230769	0.769230769	0.769230769	0.769230769	0.769230769	0.769230769	0.769230769	0.769230769	0.769230769	0.769230769	0.615384615	0.615384615	0.615384615	0.615384615	0.615384615	0.615384615	0.615384615	0.615384615	0.615384615	0.615384615	0.615384615	0.615384615	0.615384615	0.615384615	0.615384615	0.461538462	0.615384615	0.615384615	0.615384615	0.615384615	0.615384615	0.615384615	0.615384615	0.615384615	0.615384615
148	Xyleborus glabratus	0.769230769	0.769230769	0.769230769	0.769230769	0.769230769	0.769230769	0.769230769	0.769230769	0.769230769	0.769230769	0.769230769	0.769230769	0.769230769	0.769230769	0.769230769	0.769230769	0.769230769	0.769230769	0.769230769	0.769230769	0.769230769	0.769230769	0.769230769	0.615384615	0.615384615	0.615384615	0.615384615	0.615384615	0.615384615	0.615384615	0.615384615	0.615384615	0.615384615	0.615384615	0.615384615	0.615384615	0.615384615	0.615384615	0.461538462	0.615384615	0.615384615	0.615384615	0.615384615	0.615384615	0.615384615	0.615384615	0.615384615	0.615384615
149	Xyleborinus gracilis	0.769230769	0.769230769	0.769230769	0.769230769	0.769230769	0.769230769	0.769230769	0.769230769	0.769230769	0.769230769	0.769230769	0.769230769	0.769230769	0.769230769	0.769230769	0.769230769	0.769230769	0.769230769	0.769230769	0.769230769	0.769230769	0.769230769	0.769230769	0.615384615	0.615384615	0.615384615	0.615384615	0.615384615	0.615384615	0.615384615	0.615384615	0.615384615	0.615384615	0.615384615	0.615384615	0.615384615	0.615384615	0.615384615	0.461538462	0.615384615	0.615384615	0.615384615	0.615384615	0.615384615	0.615384615	0.615384615	0.615384615	0.615384615
150	Xyleborinus saxesenii	0.769230769	0.769230769	0.769230769	0.769230769	0.769230769	0.769230769	0.769230769	0.769230769	0.769230769	0.769230769	0.769230769	0.769230769	0.769230769	0.769230769	0.769230769	0.769230769	0.769230769	0.769230769	0.769230769	0.769230769	0.769230769	0.769230769	0.769230769	0.615384615	0.615384615	0.615384615	0.615384615	0.615384615	0.615384615	0.615384615	0.615384615	0.615384615	0.615384615	0.615384615	0.615384615	0.615384615	0.615384615	0.615384615	0.461538462	0.615384615	0.615384615	0.615384615	0.615384615	0.615384615	0.615384615	0.615384615	0.615384615	0.615384615
151	Xylosandrus crassiusculus	0.769230769	0.769230769	0.769230769	0.769230769	0.769230769	0.769230769	0.769230769	0.769230769	0.769230769	0.769230769	0.769230769	0.769230769	0.769230769	0.769230769	0.769230769	0.769230769	0.769230769	0.769230769	0.769230769	0.769230769	0.769230769	0.769230769	0.769230769	0.615384615	0.615384615	0.615384615	0.615384615	0.615384615	0.615384615	0.615384615	0.615384615	0.615384615	0.615384615	0.615384615	0.615384615	0.615384615	0.615384615	0.615384615	0.461538462	0.615384615	0.615384615	0.615384615	0.615384615	0.615384615	0.615384615	0.615384615	0.615384615	0.615384615
152	Xylosandrus germanus	0.769230769	0.769230769	0.769230769	0.769230769	0.769230769	0.769230769	0.769230769	0.769230769	0.769230769	0.769230769	0.769230769	0.769230769	0.769230769	0.769230769	0.769230769	0.769230769	0.769230769	0.769230769	0.769230769	0.769230769	0.769230769	0.769230769	0.769230769	0.615384615	0.615384615	0.615384615	0.615384615	0.615384615	0.615384615	0.615384615	0.615384615	0.615384615	0.615384615	0.615384615	0.615384615	0.615384615	0.615384615	0.615384615	0.461538462	0.615384615	0.615384615	0.615384615	0.615384615	0.615384615	0.615384615	0.615384615	0.615384615	0.615384615
153	Trypodendron domesticum	0.769230769	0.769230769	0.769230769	0.769230769	0.769230769	0.769230769	0.769230769	0.769230769	0.769230769	0.769230769	0.769230769	0.769230769	0.769230769	0.769230769	0.769230769	0.769230769	0.769230769	0.769230769	0.769230769	0.769230769	0.769230769	0.769230769	0.769230769	0.307692308	0.307692308	0.307692308	0.307692308	0.307692308	0.307692308	0.307692308	0.307692308	0.307692308	0.307692308	0.307692308	0.307692308	0.307692308	0.307692308	0.307692308	0.615384615	0.538461538	0.538461538	0.538461538	0.538461538	0.538461538	0.538461538	0.538461538	0.538461538	0.538461538
154	Trypodendron lineatum	0.769230769	0.769230769	0.769230769	0.769230769	0.769230769	0.769230769	0.769230769	0.769230769	0.769230769	0.769230769	0.769230769	0.769230769	0.769230769	0.769230769	0.769230769	0.769230769	0.769230769	0.769230769	0.769230769	0.769230769	0.769230769	0.769230769	0.769230769	0.307692308	0.307692308	0.307692308	0.307692308	0.307692308	0.307692308	0.307692308	0.307692308	0.307692308	0.307692308	0.307692308	0.307692308	0.307692308	0.307692308	0.307692308	0.615384615	0.538461538	0.538461538	0.538461538	0.538461538	0.538461538	0.538461538	0.538461538	0.538461538	0.538461538
155	Trypodendron signatum	0.769230769	0.769230769	0.769230769	0.769230769	0.769230769	0.769230769	0.769230769	0.769230769	0.769230769	0.769230769	0.769230769	0.769230769	0.769230769	0.769230769	0.769230769	0.769230769	0.769230769	0.769230769	0.769230769	0.769230769	0.769230769	0.769230769	0.769230769	0.307692308	0.307692308	0.307692308	0.307692308	0.307692308	0.307692308	0.307692308	0.307692308	0.307692308	0.307692308	0.307692308	0.307692308	0.307692308	0.307692308	0.307692308	0.615384615	0.538461538	0.538461538	0.538461538	0.538461538	0.538461538	0.538461538	0.538461538	0.538461538	0.538461538
156	Apion cruentatum	0.846153846	0.846153846	0.846153846	0.846153846	0.846153846	0.846153846	0.846153846	0.846153846	0.846153846	0.846153846	0.846153846	0.846153846	0.846153846	0.846153846	0.846153846	0.846153846	0.846153846	0.846153846	0.846153846	0.846153846	0.846153846	0.846153846	0.846153846	0.846153846	0.846153846	0.846153846	0.846153846	0.846153846	0.846153846	0.846153846	0.846153846	0.846153846	0.846153846	0.846153846	0.846153846	0.846153846	0.846153846	0.846153846	0.846153846	0.846153846	0.846153846	0.846153846	0.846153846	0.846153846	0.846153846	0.846153846	0.846153846	0.846153846
157	Mecopelmus zeteki	0.923076923	0.923076923	0.923076923	0.923076923	0.923076923	0.923076923	0.923076923	0.923076923	0.923076923	0.923076923	0.923076923	0.923076923	0.923076923	0.923076923	0.923076923	0.923076923	0.923076923	0.923076923	0.923076923	0.923076923	0.923076923	0.923076923	0.923076923	0.923076923	0.923076923	0.923076923	0.923076923	0.923076923	0.923076923	0.923076923	0.923076923	0.923076923	0.923076923	0.923076923	0.923076923	0.923076923	0.923076923	0.923076923	0.923076923	0.923076923	0.923076923	0.923076923	0.923076923	0.923076923	0.923076923	0.923076923	0.923076923	0.923076923
158	Apoderus jekeli	1	1	1	1	1	1	1	1	1	1	1	1	1	1	1	1	1	1	1	1	1	1	1	1	1	1	1	1	1	1	1	1	1	1	1	1	1	1	1	1	1	1	1	1	1	1	1	1
[truncated: 111 more columns]
